# Supplementary material for: 3-Bromo-N′-(3,5-dichloro-2-hydroxy­benzyl­idene)benzohydrazide
Source: Acta Crystallogr Sect E Struct Rep Online. 2008 Dec 10;65(Pt 1):o85. doi: 10.1107/S1600536808041378 (PMC2967993; doi:10.1107/S1600536808041378)
Supplement: Supplementary file 2 [file e-65-00o85-Isup2.hkl]

# 
# h,k,l, Fc-squared, Fo-squared, sigma(Fo-squared) and status flag 
# 
data_I
_shelx_title ' B in P2(1)/c' 
_shelx_refln_list_code          4 
_shelx_F_calc_maximum      383.86 
_exptl_crystal_F_000       768.00 
_reflns_d_resolution_high  0.7829 
 
loop_ 
 _symmetry_equiv_pos_as_xyz 
 'x, y, z' 
 '-x, y+1/2, -z+1/2' 
 '-x, -y, -z' 
 'x, -y-1/2, z-1/2' 
 
_cell_length_a     8.2719 
_cell_length_b    22.3664 
_cell_length_c     8.2371 
_cell_angle_alpha  90.000 
_cell_angle_beta  104.014 
_cell_angle_gamma  90.000 
 
_shelx_F_squared_multiplier     1.000 
 
loop_ 
 _refln_index_h 
 _refln_index_k 
 _refln_index_l 
 _refln_F_squared_calc 
 _refln_F_squared_meas 
 _refln_F_squared_sigma 
 _refln_observed_status 
   1   0   0     4421.93     4560.39     80.27 o 
   2   0   0    19334.06    18890.72    309.14 o 
   3   0   0      327.68      359.61     21.75 o 
   4   0   0     9576.73     9536.10    182.15 o 
   5   0   0     3231.82     3052.03     85.51 o 
   6   0   0      786.67      748.75     45.37 o 
   7   0   0      965.95      968.48     55.57 o 
   8   0   0        3.52       13.96     22.55 o 
   1   1   0      425.72      453.70     16.51 o 
   2   1   0       12.65       16.56      5.25 o 
   3   1   0      394.39      385.23     16.13 o 
   4   1   0       33.27       32.96      8.81 o 
   5   1   0      118.59      108.53     14.46 o 
   6   1   0       86.87       82.99     14.97 o 
   7   1   0      288.46      278.19     31.54 o 
   8   1   0      276.98      264.73     26.56 o 
   9   1   0      106.24      128.19     34.36 o 
   1   2   0      634.71      660.44     12.14 o 
   2   2   0    36101.67    36324.76    574.24 o 
   3   2   0    14598.72    14559.12    177.66 o 
   4   2   0     2757.16     2616.62     49.96 o 
   5   2   0     3801.22     3759.43     94.37 o 
   6   2   0      280.78      266.72     31.28 o 
   7   2   0      655.47      643.53     64.30 o 
   8   2   0       44.23       46.04     27.11 o 
   9   2   0      325.78      277.46     44.56 o 
  10   2   0       10.70       -9.26     25.77 o 
   1   3   0     6273.04     6544.09     88.53 o 
   2   3   0     2925.74     3054.32     37.64 o 
   3   3   0     5228.03     5287.31    173.23 o 
   4   3   0      110.97      113.75     11.90 o 
   5   3   0     2159.73     2256.54     50.30 o 
   6   3   0      273.83      224.31     20.64 o 
   7   3   0       36.64       47.46     37.25 o 
   8   3   0        4.79       -6.17     20.94 o 
   9   3   0      110.24       75.83     30.87 o 
  10   3   0       30.60      -18.80     18.38 o 
   0   4   0     1744.26     1872.34     23.95 o 
   1   4   0     8238.89     8469.85     74.68 o 
   2   4   0    18243.25    18491.84    155.15 o 
   3   4   0     3256.62     3325.48     87.59 o 
   4   4   0     2073.28     2082.03     41.19 o 
   5   4   0     1145.18     1067.96     27.71 o 
   6   4   0     1751.52     1760.66     39.45 o 
   7   4   0      639.36      608.96     34.29 o 
   8   4   0       28.85       14.17     37.52 o 
   9   4   0      100.93      109.89     24.78 o 
  10   4   0       58.19       66.47     24.20 o 
   1   5   0     5130.93     5152.88     49.90 o 
   2   5   0        0.24       -3.42      3.33 o 
   3   5   0       38.61       46.36      6.56 o 
   4   5   0     4019.77     4114.22     66.20 o 
   5   5   0     1380.23     1348.03     31.32 o 
   6   5   0      143.42      150.83     15.06 o 
   7   5   0        4.89       19.66     15.28 o 
   8   5   0        6.20       21.39     19.33 o 
   9   5   0       24.02       39.61     20.12 o 
  10   5   0        0.81        5.24     32.48 o 
   0   6   0    17913.77    18287.47    176.84 o 
   1   6   0    12871.18    13241.50    101.56 o 
   2   6   0     1929.69     1949.85     25.50 o 
   3   6   0     4495.38     4401.20     48.54 o 
   4   6   0     8274.71     8421.80    115.05 o 
   5   6   0      864.56      826.11     24.61 o 
   6   6   0      879.05      941.61     38.67 o 
   7   6   0      235.82      232.24     37.99 o 
   8   6   0      321.59      310.01     30.65 o 
   9   6   0       29.91       21.25     20.50 o 
  10   6   0       29.49       20.67     34.63 o 
   1   7   0      309.20      313.36      8.07 o 
   2   7   0       20.17       19.01      4.20 o 
   3   7   0      370.79      373.07     11.69 o 
   4   7   0        9.62        4.58      6.35 o 
   5   7   0       22.73        8.94     19.20 o 
   6   7   0        0.60       11.18     13.07 o 
   7   7   0       89.80      105.16     21.02 o 
   8   7   0       78.44      117.88     24.10 o 
   9   7   0       51.14       41.18     21.58 o 
   0   8   0     1042.18      980.12     33.70 o 
   1   8   0    11473.02    11177.61     82.28 o 
   2   8   0      816.79      798.09     15.08 o 
   3   8   0     6033.61     5922.17     66.22 o 
   4   8   0     3043.15     3010.50     45.34 o 
   5   8   0     1882.54     1933.86     52.61 o 
   6   8   0      467.83      554.05     31.71 o 
   7   8   0       43.52       43.06     17.89 o 
   8   8   0      368.17      420.95     34.87 o 
   9   8   0       13.97       -8.19     27.79 o 
   1   9   0     1302.18     1278.47     17.39 o 
   2   9   0       54.75       66.82      6.63 o 
   3   9   0     1960.23     1911.26     34.00 o 
   4   9   0      679.83      679.60     47.78 o 
   5   9   0        0.83      -10.42     11.20 o 
   6   9   0      221.68      216.02     24.36 o 
   7   9   0      277.31      260.03     45.71 o 
   8   9   0       75.14      102.76     22.85 o 
   9   9   0       30.65       34.36     35.30 o 
   0  10   0     1519.29     1601.98     56.87 o 
   1  10   0    18323.78    18562.47    143.72 o 
   2  10   0     6911.28     6872.15     78.76 o 
   3  10   0     3670.59     3627.57     57.22 o 
   4  10   0      278.53      283.41     23.80 o 
   5  10   0      283.42      260.76     22.77 o 
   6  10   0     1200.62     1186.12     46.04 o 
   7  10   0      133.61       95.90     21.56 o 
   8  10   0      171.03      155.18     27.17 o 
   9  10   0       33.50       -9.53     30.60 o 
   1  11   0      291.19      307.30      9.90 o 
   2  11   0     1248.66     1273.81     18.41 o 
   3  11   0      518.86      505.47     29.02 o 
   4  11   0      949.51      948.29     30.49 o 
   5  11   0      109.16       82.20     17.61 o 
   6  11   0      309.09      274.70     26.03 o 
   7  11   0       10.43       -9.57     26.91 o 
   8  11   0      263.77      397.59     55.71 o 
   9  11   0       51.71       39.60     36.11 o 
   0  12   0      198.66      176.15     12.27 o 
   1  12   0    15259.43    15911.56    117.57 o 
   2  12   0     1034.61      984.41     20.99 o 
   3  12   0     3141.22     3244.25     56.18 o 
   4  12   0     1516.60     1566.21     39.16 o 
   5  12   0     1368.93     1381.90     48.72 o 
   6  12   0     1067.12     1112.79     46.44 o 
   7  12   0       79.20       92.98     22.99 o 
   8  12   0       41.14       54.36     33.83 o 
   9  12   0        1.55       47.65     39.33 o 
   1  13   0        3.88        2.74      5.11 o 
   2  13   0     1360.95     1318.74     24.69 o 
   3  13   0      348.33      336.08     17.40 o 
   4  13   0     1257.03     1236.37     35.92 o 
   5  13   0      101.03      111.86     49.73 o 
   6  13   0     1651.09     1630.85     98.93 o 
   7  13   0       12.68        2.91     17.70 o 
   8  13   0        1.21       36.38     34.09 o 
   9  13   0       60.23       95.44     42.55 o 
   0  14   0     4450.18     4335.67     80.21 o 
   1  14   0      932.44      902.91     27.78 o 
   2  14   0      996.37      965.96     33.73 o 
   3  14   0     1317.35     1280.91     30.94 o 
   4  14   0     3862.34     3661.55     57.53 o 
   5  14   0       23.98       39.50     14.75 o 
   6  14   0       20.09        8.27     17.22 o 
   7  14   0      117.96      146.85     39.60 o 
   8  14   0      157.00      155.71     43.49 o 
   1  15   0      575.37      588.98     18.21 o 
   2  15   0       77.75       75.38     12.02 o 
   3  15   0       64.62       49.36     11.59 o 
   4  15   0     2679.18     2745.70     49.59 o 
   5  15   0     1145.57     1145.05     33.22 o 
   6  15   0      242.82      204.83     27.24 o 
   7  15   0        4.20      -33.42     26.04 o 
   8  15   0       48.55       69.37     25.48 o 
   0  16   0     2361.25     2421.18     53.11 o 
   1  16   0      898.11      915.23     28.37 o 
   2  16   0     2884.57     2766.76     46.84 o 
   3  16   0      436.11      470.77     26.81 o 
   4  16   0      183.84      157.62     17.02 o 
   5  16   0     1048.12     1010.96     32.87 o 
   6  16   0       32.14       60.20     22.70 o 
   7  16   0       67.00       62.72     23.58 o 
   8  16   0        5.56        0.38     24.50 o 
   1  17   0       29.89       23.88      9.00 o 
   2  17   0      230.38      233.18     17.07 o 
   3  17   0       16.82      -10.25     10.83 o 
   4  17   0       18.49       26.72     12.63 o 
   5  17   0      337.90      341.46     30.22 o 
   6  17   0      139.12      139.94     27.41 o 
   7  17   0       10.89       42.98     32.01 o 
   8  17   0       68.77       30.97     32.75 o 
   0  18   0     1751.26     1660.85     59.06 o 
   1  18   0       69.86       79.79     16.77 o 
   2  18   0     2592.40     2626.43     48.09 o 
   3  18   0      869.56      848.03     29.17 o 
   4  18   0        5.30       -6.69     12.88 o 
   5  18   0      522.15      509.24     27.09 o 
   6  18   0      112.48       90.99     25.43 o 
   7  18   0      210.64      207.84     35.01 o 
   1  19   0      261.18      261.83     18.08 o 
   2  19   0       27.81       27.12     12.37 o 
   3  19   0      178.09      178.51     17.90 o 
   4  19   0       40.28       14.50     13.09 o 
   6  19   0      115.88      159.78     66.31 o 
   7  19   0       23.13        5.41     23.72 o 
   0  20   0     4045.82     4031.57    193.56 o 
   1  20   0        6.33        6.40     13.67 o 
   2  20   0      256.00      273.32     19.89 o 
   3  20   0       43.02       50.67     14.74 o 
   4  20   0      292.86      300.93     22.81 o 
   5  20   0        1.94       16.30     16.69 o 
   6  20   0        4.07      -23.14     47.99 o 
   7  20   0       33.44        7.45     24.29 o 
   1  21   0       26.93       26.08     15.90 o 
   2  21   0        6.49        1.77     12.42 o 
   3  21   0      265.35      284.84     22.11 o 
   4  21   0       27.97       41.39     15.40 o 
   5  21   0      350.73      325.62     30.06 o 
   6  21   0        3.65       25.84     23.68 o 
   0  22   0        8.85       59.46     30.34 o 
   1  22   0      204.52      233.73     23.11 o 
   2  22   0       22.27       19.19     16.16 o 
   3  22   0       59.21       65.25     16.45 o 
   4  22   0       97.96       96.84     24.91 o 
   5  22   0      204.44      223.82     27.00 o 
   6  22   0       15.13       -5.45     23.47 o 
   1  23   0        5.12        8.56     39.93 o 
   2  23   0        0.69        7.62     16.52 o 
   3  23   0      634.85      644.67     36.42 o 
   4  23   0       15.20       15.43     18.30 o 
   5  23   0      174.45      226.42     28.56 o 
   6  23   0       15.28      -11.80     23.41 o 
   0  24   0       17.77      -17.05     28.46 o 
   1  24   0      253.21      291.39     33.78 o 
   2  24   0      143.45      139.12     24.25 o 
   3  24   0      177.16      190.05     30.80 o 
   4  24   0        1.21       -0.87     18.19 o 
   5  24   0        7.03      -12.78     18.68 o 
   1  25   0      116.09       92.13     27.24 o 
   2  25   0        2.37      -42.38     28.26 o 
   3  25   0      106.31      111.77     30.40 o 
   4  25   0        1.86        9.73     23.73 o 
   0  26   0       10.50       -6.44     29.93 o 
   1  26   0      280.25      256.19     34.91 o 
   2  26   0        7.39       33.42     33.69 o 
   3  26   0      147.64      144.19     31.70 o 
   4  26   0        0.27       18.86     25.15 o 
   1  27   0       28.82       38.69     26.15 o 
   2  27   0        0.43       -5.50     33.29 o 
   3  27   0       19.97       21.34     36.24 o 
   0  28   0        1.27      -12.22     35.30 o 
   1  28   0      184.35      203.36     51.28 o 
   2  28   0       60.96       55.17     41.34 o 
  -9   1   1      258.95      268.31     29.15 o 
  -8   1   1      227.92      251.28     41.07 o 
  -7   1   1      476.90      498.04     29.96 o 
  -6   1   1        3.70      -10.47      9.90 o 
  -5   1   1      838.29      902.12     58.06 o 
  -4   1   1       21.81       18.74     12.75 o 
  -3   1   1     6679.48     6836.85    132.89 o 
  -2   1   1        8.46        6.15      3.87 o 
  -1   1   1       16.45       13.52      3.09 o 
   0   1   1      593.89      612.57     11.18 o 
   1   1   1     3189.77     3229.63     37.83 o 
   2   1   1      475.90      499.62     16.43 o 
   3   1   1     6381.00     6213.59    112.62 o 
   4   1   1       11.22       23.18      8.97 o 
   5   1   1     1123.73     1022.56     74.36 o 
   6   1   1      319.23      327.75     24.16 o 
   7   1   1     2773.05     2895.23     70.75 o 
   8   1   1        4.47       25.10     23.76 o 
 -10   2   1        0.31      -25.50     28.73 o 
  -9   2   1      121.21      139.87     35.84 o 
  -8   2   1        9.73        6.04     20.27 o 
  -7   2   1       57.50       34.31     15.46 o 
  -6   2   1      166.16      180.42     19.29 o 
  -5   2   1     1333.04     1233.72     61.28 o 
  -4   2   1      934.07      923.71     28.30 o 
  -3   2   1     2711.09     2662.63     46.55 o 
  -2   2   1    32352.95    32991.41    266.89 o 
  -1   2   1     1675.17     1731.47     20.31 o 
   0   2   1     4556.91     4571.56     42.13 o 
   1   2   1     2515.64     2614.20     38.37 o 
   2   2   1      831.86      819.09     17.50 o 
   3   2   1      319.88      320.40     17.58 o 
   4   2   1      121.33      104.79     12.66 o 
   5   2   1       26.95       41.44     16.58 o 
   6   2   1       50.97       40.61     13.82 o 
   7   2   1      291.54      260.91     24.80 o 
   8   2   1      308.36      277.19     41.21 o 
   9   2   1       44.48       71.95     28.73 o 
 -10   3   1      290.71      282.02     51.68 o 
  -9   3   1      147.00      137.88     24.19 o 
  -8   3   1       15.95       -4.70     20.94 o 
  -7   3   1      488.98      540.92     82.49 o 
  -6   3   1      599.59      641.45     29.85 o 
  -5   3   1     2460.08     2436.69     52.64 o 
  -4   3   1       20.73       23.27      8.31 o 
  -3   3   1     1286.85     1310.44     24.64 o 
  -2   3   1     4475.27     4655.10     41.15 o 
  -1   3   1      203.06      191.12      7.09 o 
   0   3   1     2806.01     3018.67     36.42 o 
   1   3   1     5077.53     5287.85     73.70 o 
   2   3   1       98.73       93.97      7.08 o 
   3   3   1       96.25      130.96     18.56 o 
   4   3   1     3947.26     4085.07     58.58 o 
   5   3   1     5856.52     5778.58     95.96 o 
   6   3   1      261.23      287.82     22.92 o 
   7   3   1       94.71      108.44     35.44 o 
   8   3   1      784.59      675.58     45.77 o 
   9   3   1      278.26      244.60     31.07 o 
 -10   4   1       15.51       45.64     36.65 o 
  -9   4   1       36.64       70.87     33.83 o 
  -8   4   1       10.58       10.58     15.21 o 
  -7   4   1      149.72      152.33     20.74 o 
  -6   4   1      260.81      270.05     21.54 o 
  -5   4   1     1286.59     1398.08     38.64 o 
  -4   4   1      194.29      181.41     14.56 o 
  -3   4   1     1381.89     1395.01     21.69 o 
  -2   4   1     9387.35     9615.85     76.96 o 
  -1   4   1      714.52      742.97     14.85 o 
   0   4   1     2931.21     2959.92     27.53 o 
   1   4   1      840.78      888.65     24.43 o 
   2   4   1     4087.92     4061.11     49.16 o 
   3   4   1     1088.95     1219.10     24.65 o 
   4   4   1     1289.87     1299.98     28.97 o 
   5   4   1      177.14      194.38     14.96 o 
   6   4   1       44.04       36.64     11.14 o 
   7   4   1       25.71       13.11     15.95 o 
   8   4   1       13.62       -8.75     15.67 o 
   9   4   1        2.86        5.13     31.07 o 
 -10   5   1        8.27       80.54     36.91 o 
  -9   5   1       30.91       57.05     31.54 o 
  -8   5   1       49.28       55.55     18.19 o 
  -7   5   1      647.96      700.14     34.80 o 
  -6   5   1      641.56      664.68     24.57 o 
  -5   5   1      954.58     1029.37     26.62 o 
  -4   5   1       75.05       73.80      8.59 o 
  -3   5   1       82.74       87.92      6.82 o 
  -2   5   1     2543.84     2519.45     29.89 o 
  -1   5   1      491.59      522.65     15.36 o 
   0   5   1       47.59       54.30      4.24 o 
   1   5   1     2065.99     2086.62     31.95 o 
   2   5   1      511.70      526.46     28.86 o 
   3   5   1     8863.46     9464.14    103.76 o 
   4   5   1      398.42      357.72     15.96 o 
   5   5   1     1597.56     1752.79     37.71 o 
   6   5   1      278.22      282.93     25.63 o 
   7   5   1      170.01      185.06     24.94 o 
   8   5   1       59.46       43.71     19.36 o 
   9   5   1       13.26      -11.18     33.56 o 
 -10   6   1        8.38       19.73     32.48 o 
  -9   6   1        0.74      -38.46     25.64 o 
  -8   6   1       11.46        3.41     15.81 o 
  -7   6   1      814.74      860.81     38.53 o 
  -6   6   1      116.30      139.60     14.25 o 
  -5   6   1      686.79      694.89     22.20 o 
  -4   6   1       35.16       36.32      7.96 o 
  -3   6   1      287.49      275.11      9.69 o 
  -2   6   1     1937.79     1912.10     26.24 o 
  -1   6   1       38.48       42.13      4.50 o 
   0   6   1      991.18     1057.11     16.55 o 
   1   6   1      956.96      936.99     17.95 o 
   2   6   1     4142.92     4084.99    162.89 o 
   3   6   1       32.42       36.45      6.34 o 
   4   6   1      159.79      157.33     15.34 o 
   5   6   1      860.73      897.70     54.90 o 
   6   6   1      280.11      292.85     26.87 o 
   7   6   1       44.12       33.28     18.07 o 
   8   6   1       80.13       86.58     23.10 o 
   9   6   1       17.38       38.81     21.42 o 
 -10   7   1        0.75      -10.76     21.81 o 
  -9   7   1       22.22       44.16     31.95 o 
  -8   7   1      218.03      295.44     45.64 o 
  -7   7   1      109.68      166.47     36.24 o 
  -6   7   1       77.48       46.24     23.83 o 
  -5   7   1       18.48        7.52      8.09 o 
  -4   7   1     2705.34     2659.75     37.09 o 
  -3   7   1       22.27       23.28      6.34 o 
  -2   7   1      850.35      882.26     15.41 o 
  -1   7   1     2089.11     2136.07     22.02 o 
   0   7   1       65.29       74.25      6.88 o 
   1   7   1     1061.75     1052.06     19.82 o 
   2   7   1     2747.78     2621.58     42.15 o 
   3   7   1      256.33      249.40     10.62 o 
   4   7   1       46.77       29.10      8.33 o 
   5   7   1       27.41       41.79     24.03 o 
   6   7   1     1265.90     1407.67     82.96 o 
   7   7   1      449.66      517.13     35.99 o 
   8   7   1      124.67      156.73     26.72 o 
   9   7   1       52.98       20.88     21.47 o 
 -10   8   1        6.85       33.07     26.24 o 
  -9   8   1       45.13       37.85     32.89 o 
  -8   8   1        9.39       29.40     27.92 o 
  -7   8   1        5.64      -19.20     12.80 o 
  -6   8   1      112.52      114.66     18.16 o 
  -5   8   1      576.17      591.60     21.12 o 
  -4   8   1     1924.78     1910.38     30.78 o 
  -3   8   1      489.87      511.98     13.24 o 
  -2   8   1     1090.28     1053.76     17.55 o 
  -1   8   1     5330.31     5377.64     44.79 o 
   0   8   1     8280.47     8393.14     71.04 o 
   1   8   1      228.29      233.20     14.70 o 
   2   8   1      445.47      445.32     32.41 o 
   3   8   1     1100.99     1183.76     36.83 o 
   4   8   1      649.54      637.94     43.69 o 
   5   8   1       34.88       38.35     14.99 o 
   6   8   1        4.51        9.22     14.86 o 
   7   8   1      164.28      172.96     50.07 o 
   8   8   1       70.80       86.30     23.70 o 
   9   8   1       17.28       56.16     23.63 o 
  -9   9   1      110.35      117.18     28.11 o 
  -8   9   1       75.42       54.63     34.23 o 
  -7   9   1        2.20        0.65     14.41 o 
  -6   9   1      558.32      551.61     30.59 o 
  -5   9   1        8.77        8.63     10.41 o 
  -4   9   1      793.56      784.17     20.95 o 
  -3   9   1      236.24      234.06      9.93 o 
  -2   9   1     1880.04     1923.57     25.16 o 
  -1   9   1      677.19      757.20     14.78 o 
   0   9   1      612.48      635.40     13.49 o 
   1   9   1      275.40      278.54      8.53 o 
   2   9   1      638.07      668.43     31.69 o 
   3   9   1        6.24       16.63     10.19 o 
   4   9   1     3122.52     3135.45    178.80 o 
   5   9   1      285.60      334.47     26.91 o 
   6   9   1      612.64      588.28     62.22 o 
   7   9   1      132.18       79.74     21.98 o 
   8   9   1      197.92      228.51     36.91 o 
   9   9   1      120.03      114.75     28.57 o 
  -9  10   1        5.23       50.47     25.13 o 
  -8  10   1      119.85      119.33     40.27 o 
  -7  10   1       68.45       95.44     31.14 o 
  -6  10   1      454.25      469.06     29.38 o 
  -5  10   1      722.31      731.13     23.62 o 
  -4  10   1      293.64      301.74     12.49 o 
  -3  10   1     2151.41     2163.45     29.48 o 
  -2  10   1      819.09      792.59     14.11 o 
  -1  10   1    17450.83    18427.05    131.35 o 
   0  10   1      514.51      472.37     12.25 o 
   1  10   1     1867.38     1958.34     25.05 o 
   2  10   1      232.14      240.52     22.31 o 
   3  10   1     2812.74     2739.83     61.73 o 
   4  10   1     1653.78     1636.41    104.16 o 
   5  10   1      321.79      297.75     25.94 o 
   6  10   1       42.30       71.84     20.15 o 
   7  10   1        3.95       -9.06     15.71 o 
   8  10   1       41.56       60.51     51.01 o 
   9  10   1        0.34       10.47     23.39 o 
  -9  11   1        4.33       39.06     24.96 o 
  -8  11   1       12.48       13.37     20.20 o 
  -7  11   1       41.84       51.14     20.97 o 
  -6  11   1      856.23      843.57     31.67 o 
  -5  11   1       54.25       55.13     11.24 o 
  -4  11   1      107.84      101.11     11.53 o 
  -3  11   1      471.37      442.88     14.03 o 
  -2  11   1     1506.04     1464.06     25.14 o 
  -1  11   1      809.47      804.88     15.08 o 
   0  11   1      293.42      275.52     10.03 o 
   1  11   1      911.67      870.92     16.46 o 
   2  11   1     1433.52     1408.56     33.32 o 
   3  11   1       29.05       20.89     10.29 o 
   4  11   1     1515.85     1517.98     74.10 o 
   5  11   1      233.25      227.92     24.82 o 
   6  11   1      382.92      367.96     31.55 o 
   7  11   1        3.07       -3.01     17.96 o 
   8  11   1      455.06      439.61     39.24 o 
   9  11   1       60.23       83.09     41.75 o 
  -9  12   1        3.57        7.52     24.32 o 
  -8  12   1       38.23       24.67     21.44 o 
  -7  12   1       13.83        6.90     39.20 o 
  -6  12   1     1049.45     1048.54     46.84 o 
  -5  12   1      172.07      160.65     15.20 o 
  -4  12   1      389.96      389.45     18.32 o 
  -3  12   1     3354.03     3212.77     43.73 o 
  -2  12   1       49.04       51.91      6.18 o 
  -1  12   1      103.58       81.22      6.93 o 
   0  12   1       67.89       82.24      7.92 o 
   1  12   1    10765.74    10510.06     90.64 o 
   2  12   1     2443.28     2489.38     64.22 o 
   3  12   1      524.11      545.14     24.03 o 
   4  12   1       37.26       44.34     26.78 o 
   5  12   1      398.68      421.69     49.13 o 
   6  12   1      808.59      879.27     62.62 o 
   7  12   1       50.91       37.96     21.72 o 
   8  12   1       45.31       39.36     23.96 o 
   9  12   1        1.72       27.38     36.24 o 
  -9  13   1       45.15       18.45     26.38 o 
  -8  13   1      305.18      252.46     54.30 o 
  -7  13   1      313.20      297.72     33.69 o 
  -6  13   1        3.19       -1.03     16.12 o 
  -5  13   1       60.96       75.04     13.48 o 
  -4  13   1     1079.27     1035.14     33.48 o 
  -3  13   1      348.87      321.48     16.52 o 
  -2  13   1        7.59        3.57      6.36 o 
  -1  13   1      751.67      768.10     16.17 o 
   0  13   1      895.12      940.30     17.73 o 
   1  13   1        1.73       -1.58      6.59 o 
   2  13   1      637.52      657.14     33.31 o 
   3  13   1      836.07      827.43     31.90 o 
   4  13   1       64.74       68.95     36.51 o 
   5  13   1      456.91      477.16     34.65 o 
   6  13   1     1258.97     1177.28    133.83 o 
   7  13   1      215.29      222.66     30.85 o 
   8  13   1       89.08       86.13     26.51 o 
  -9  14   1        2.86      -14.79     24.59 o 
  -8  14   1      129.19      199.99    110.74 o 
  -7  14   1       16.09       16.65     20.29 o 
  -6  14   1       30.10       54.00     19.79 o 
  -5  14   1      199.72      193.33     16.86 o 
  -4  14   1      415.80      387.69     31.52 o 
  -3  14   1     1700.62     1632.03     34.56 o 
  -2  14   1     1292.51     1330.98     24.88 o 
  -1  14   1     3334.85     3147.43     37.65 o 
   0  14   1      667.75      657.87     18.66 o 
   1  14   1     2564.31     2512.32     41.80 o 
   2  14   1       69.56       70.67     11.31 o 
   3  14   1     2596.76     2548.60     68.52 o 
   4  14   1      333.18      372.70     29.02 o 
   5  14   1      161.16      213.51     26.09 o 
   6  14   1      142.74      125.39     36.85 o 
   7  14   1        2.85      -18.25     18.87 o 
   8  14   1       85.51       75.26     26.07 o 
  -8  15   1       50.06       45.80     25.90 o 
  -7  15   1      223.21      260.00     46.98 o 
  -6  15   1      356.36      347.65     27.30 o 
  -5  15   1      544.56      597.18     30.84 o 
  -4  15   1      222.26      231.94     17.52 o 
  -3  15   1        3.23        7.54      9.42 o 
  -2  15   1       83.44       88.79     11.73 o 
  -1  15   1       80.17       75.84      8.39 o 
   0  15   1      120.48      119.97      9.03 o 
   1  15   1        2.83      -10.65      7.10 o 
   2  15   1      702.87      659.23     20.24 o 
   3  15   1     4334.19     4245.01    121.89 o 
   4  15   1      922.82      837.90     33.31 o 
   5  15   1      503.77      528.16     42.01 o 
   6  15   1       36.84       57.90     22.45 o 
   7  15   1      225.11      199.06     30.96 o 
   8  15   1       27.10       35.71     35.97 o 
  -8  16   1      195.50      304.45     40.45 o 
  -7  16   1       79.80       75.09     25.54 o 
  -6  16   1       50.71       74.41     18.94 o 
  -5  16   1     2663.64     2715.62     62.24 o 
  -4  16   1      496.55      523.54     28.81 o 
  -3  16   1     1066.93     1061.01     29.72 o 
  -2  16   1      160.28      153.44     19.59 o 
  -1  16   1     5830.25     5805.30     56.64 o 
   0  16   1      701.44      705.03     20.66 o 
   1  16   1     2624.61     2656.28     39.83 o 
   2  16   1       14.00       16.01      9.46 o 
   3  16   1     3730.35     3645.86    114.06 o 
   4  16   1      274.30      284.16     23.41 o 
   5  16   1       77.24       62.66     21.24 o 
   6  16   1      139.01      155.95     28.64 o 
   7  16   1        8.87       -9.40     30.14 o 
   8  16   1       70.41       68.86     44.16 o 
  -8  17   1        0.37       15.13     25.34 o 
  -7  17   1        3.01      -13.08     20.96 o 
  -6  17   1       46.99       45.14     18.36 o 
  -5  17   1        3.22      -19.48     12.99 o 
  -4  17   1      121.58      147.02     19.82 o 
  -3  17   1      144.46      169.15     16.06 o 
  -2  17   1        4.72       -5.61      9.83 o 
  -1  17   1      462.16      486.77     20.47 o 
   0  17   1      366.80      366.26     24.87 o 
   1  17   1      675.71      678.85     23.83 o 
   2  17   1       22.22       27.94     11.65 o 
   3  17   1      881.14      795.70     27.85 o 
   4  17   1      161.97      155.46     20.68 o 
   5  17   1      159.82      211.82     48.19 o 
   6  17   1       11.16        8.65     19.86 o 
   7  17   1       24.07        4.30     32.48 o 
  -8  18   1       56.92       46.63     68.86 o 
  -7  18   1       34.15       71.62     38.26 o 
  -6  18   1      612.64      608.89     36.27 o 
  -5  18   1       11.42       28.54     16.63 o 
  -4  18   1      102.42      108.04     18.53 o 
  -3  18   1     1079.83     1135.19     32.25 o 
  -2  18   1     2103.40     2053.56     43.34 o 
  -1  18   1      704.02      664.78     29.87 o 
   0  18   1     1816.18     1824.41     33.26 o 
   1  18   1     2111.41     2067.19     36.65 o 
   2  18   1      252.21      225.13     18.02 o 
   3  18   1       49.73       68.61     14.18 o 
   4  18   1      732.69      737.91     29.83 o 
   5  18   1      362.50      450.79     84.36 o 
   6  18   1      371.84      388.83     37.88 o 
   7  18   1       10.14       18.93     36.78 o 
  -7  19   1        9.25      -16.92     22.86 o 
  -6  19   1        0.41      -18.58     15.61 o 
  -5  19   1       50.58       36.12     43.00 o 
  -4  19   1      172.08      188.19     22.25 o 
  -3  19   1      179.28      187.55     17.73 o 
  -2  19   1       16.19        4.25     10.91 o 
  -1  19   1       24.91       30.93     14.70 o 
   0  19   1        1.61        3.74     13.51 o 
   1  19   1       64.69       55.09     13.38 o 
   2  19   1      131.19      125.52     17.36 o 
   3  19   1      261.92      278.70     20.86 o 
   4  19   1        1.21        8.15     13.21 o 
   5  19   1       71.93      101.58     21.26 o 
   6  19   1        6.00       -1.22     16.88 o 
   7  19   1      107.99       97.06     34.77 o 
  -7  20   1       60.44       34.09     26.35 o 
  -6  20   1       71.10       89.74     21.82 o 
  -5  20   1      107.70       92.71     20.52 o 
  -4  20   1      611.76      610.69     33.15 o 
  -3  20   1     1028.53     1141.32     40.01 o 
  -2  20   1      683.22      787.49     33.56 o 
  -1  20   1      502.46      470.77     27.31 o 
   0  20   1      275.28      283.47     25.46 o 
   1  20   1      925.19      985.69     30.71 o 
   2  20   1     2773.96     2802.82     52.62 o 
   3  20   1      482.85      482.16     26.19 o 
   4  20   1      142.91      143.19     19.46 o 
   5  20   1      119.88      119.21     22.49 o 
   6  20   1      167.81      226.39     34.68 o 
   7  20   1       73.65       76.99     29.65 o 
  -7  21   1       25.46       30.99     26.28 o 
  -6  21   1       15.17       24.91     19.34 o 
  -5  21   1       13.26      -13.56     15.54 o 
  -4  21   1       11.73       -1.40     15.15 o 
  -3  21   1      292.12      225.70     23.65 o 
  -2  21   1      183.90      206.01     24.07 o 
  -1  21   1       22.98       23.54     17.98 o 
   0  21   1       12.92       28.98     16.31 o 
   1  21   1      127.44       76.48     18.85 o 
   2  21   1      151.79      160.27     19.26 o 
   3  21   1      457.96      462.53     35.63 o 
   4  21   1        6.47       22.54     15.31 o 
   5  21   1       23.46        6.90     17.90 o 
   6  21   1       33.89       36.31     26.71 o 
  -6  22   1       82.22       88.64     28.81 o 
  -5  22   1      578.28      572.44     42.07 o 
  -4  22   1      696.83      683.93     35.87 o 
  -3  22   1      203.52      191.79     29.18 o 
  -2  22   1      737.52      908.66     54.00 o 
  -1  22   1     1157.22     1094.54     46.09 o 
   0  22   1     2308.13     2306.71     69.45 o 
   1  22   1      113.01      154.32     27.64 o 
   2  22   1      833.54      877.05     32.49 o 
   3  22   1      583.88      597.63     29.52 o 
   4  22   1      647.92      674.06     33.08 o 
   5  22   1      245.68      230.24     32.28 o 
   6  22   1        3.17       21.49     25.18 o 
  -6  23   1       48.74       25.68     21.79 o 
  -5  23   1       16.13        9.09     21.14 o 
  -4  23   1        0.53        3.54     16.88 o 
  -3  23   1       37.22       18.77     21.55 o 
  -2  23   1       20.81        2.05     21.36 o 
  -1  23   1        6.42        5.03     16.26 o 
   0  23   1       10.21       25.64     21.85 o 
   1  23   1        2.29       20.85     21.52 o 
   2  23   1       15.09       33.27     18.87 o 
   3  23   1        1.23       -1.07     15.31 o 
   4  23   1      115.12      120.41     20.81 o 
   5  23   1        5.36        5.66     23.41 o 
  -5  24   1      190.11      242.71     36.77 o 
  -4  24   1      439.42      447.87     41.99 o 
  -3  24   1      257.24      240.75     41.68 o 
  -2  24   1     1360.09     1289.52     62.48 o 
  -1  24   1      190.76      204.84     29.95 o 
   0  24   1     2143.03     2214.57    116.18 o 
   1  24   1      360.35      343.09     34.94 o 
   2  24   1      896.57      886.80     49.63 o 
   3  24   1      123.92      127.93     21.27 o 
   4  24   1      229.51      303.97     30.83 o 
   5  24   1      110.06       73.20     30.49 o 
  -5  25   1        8.35       -4.92     19.89 o 
  -4  25   1       28.20       79.52     28.26 o 
  -3  25   1       21.99       23.50     24.49 o 
  -2  25   1      203.27      219.44     32.99 o 
  -1  25   1        4.61        1.88     29.80 o 
   0  25   1      121.47      120.93     28.42 o 
   1  25   1       24.11       48.69     24.77 o 
   2  25   1       28.43       38.51     24.93 o 
   3  25   1       11.26       22.67     20.69 o 
   4  25   1      260.29      300.55     31.22 o 
  -4  26   1      146.27      205.35     54.50 o 
  -3  26   1      290.11      289.04     38.09 o 
  -2  26   1      816.19      889.42     74.63 o 
  -1  26   1      166.98      204.84     47.52 o 
   0  26   1      371.44      396.25     39.39 o 
   1  26   1      230.83      299.95     36.67 o 
   2  26   1      707.44      780.57     50.56 o 
   3  26   1      133.86      124.95     32.69 o 
  -3  27   1       38.44       31.53     28.58 o 
  -2  27   1        2.44      -13.02     32.35 o 
  -1  27   1       25.43       20.27     37.45 o 
   0  27   1       16.37       16.64     35.84 o 
   1  27   1       22.81        1.70     25.44 o 
   2  27   1      187.93      160.01     34.10 o 
  -2  28   1      179.42      111.14     47.52 o 
  -1  28   1      344.69      509.28     67.52 o 
   0  28   1      392.63      454.11     63.76 o 
   1  28   1      212.58      232.67     60.67 o 
  -9   0   2      609.57      567.26     52.75 o 
  -8   0   2       55.13       72.08     27.92 o 
  -7   0   2      417.10      447.26     40.14 o 
  -6   0   2     1344.66     1241.65     57.59 o 
  -5   0   2     4650.56     4524.53     76.67 o 
  -4   0   2    16633.74    16788.56    209.67 o 
  -3   0   2      509.70      503.82     18.40 o 
  -2   0   2   147349.31   130355.87   3288.36 o 
  -1   0   2     3957.95     3898.03     45.07 o 
   0   0   2    22775.26    23251.56    269.69 o 
   1   0   2      645.15      747.13     30.74 o 
   2   0   2    12319.51    12758.21    226.85 o 
   3   0   2     6989.49     6730.12    139.74 o 
   4   0   2     3139.39     3089.35     85.91 o 
   5   0   2      353.94      343.10     32.75 o 
   6   0   2      641.04      691.16     47.52 o 
   7   0   2      598.16      601.90     49.53 o 
   9   0   2       10.15       20.13     25.91 o 
  -9   1   2        9.53       -0.55     18.12 o 
  -8   1   2        6.27       20.48     17.79 o 
  -7   1   2      145.30      194.53     22.37 o 
  -6   1   2       87.66       99.71     16.39 o 
  -5   1   2      203.78      218.37     11.77 o 
  -4   1   2      448.38      442.99     17.94 o 
  -3   1   2       18.54       20.57      4.41 o 
  -2   1   2    21446.45    21753.72    147.30 o 
  -1   1   2        0.04       -4.47      3.15 o 
   0   1   2     2591.84     2755.52     30.40 o 
   1   1   2     1624.55     1601.48     26.50 o 
   2   1   2     3366.16     3413.81     46.73 o 
   3   1   2      315.54      309.63     17.38 o 
   4   1   2      430.74      402.15     58.06 o 
   5   1   2        1.03       -6.32     11.27 o 
   6   1   2      529.96      535.28     30.37 o 
   7   1   2      164.43      175.44     33.69 o 
   8   1   2        4.70       22.69     24.83 o 
   9   1   2        1.22       30.87     28.46 o 
 -10   2   2        1.19       25.24     35.57 o 
  -9   2   2      153.33      137.88     25.01 o 
  -8   2   2       62.19       47.53     14.01 o 
  -7   2   2     2231.87     2113.32     46.49 o 
  -6   2   2      630.41      614.09     23.39 o 
  -5   2   2     3029.66     2950.14     40.72 o 
  -4   2   2     7857.46     7598.03     76.02 o 
  -3   2   2      842.04      813.35     14.36 o 
  -2   2   2    15434.70    15652.51    119.76 o 
  -1   2   2     3191.17     3258.81     50.88 o 
   0   2   2    34870.82    34543.07    322.22 o 
   1   2   2     6228.62     6065.94     68.53 o 
   2   2   2     6985.78     6847.20     78.64 o 
   3   2   2     2345.28     2455.95     81.62 o 
   4   2   2     2047.04     2045.13     47.39 o 
   5   2   2     1715.05     1669.39     46.23 o 
   6   2   2      672.60      672.14     27.71 o 
   7   2   2      613.58      615.19     49.20 o 
   8   2   2       20.79       28.09     19.17 o 
   9   2   2       57.12       28.86     29.67 o 
 -10   3   2        0.30       11.68     33.16 o 
  -9   3   2       12.49       15.97     25.10 o 
  -8   3   2        3.36       -3.39     12.34 o 
  -7   3   2      247.61      239.04     19.16 o 
  -6   3   2      247.55      247.11     34.65 o 
  -5   3   2      352.83      334.52     13.74 o 
  -4   3   2      541.17      557.13     13.53 o 
  -3   3   2        6.40        8.42      4.04 o 
  -2   3   2      264.15      278.52     11.99 o 
  -1   3   2     2320.03     2315.43     28.90 o 
   0   3   2     1033.18     1021.40     17.61 o 
   1   3   2     7550.46     7677.55     83.34 o 
   2   3   2      197.06      222.26     11.31 o 
   3   3   2     5627.41     5937.81     74.35 o 
   4   3   2     1426.65     1447.30     39.54 o 
   5   3   2        2.48       -9.47      8.88 o 
   6   3   2        0.53       20.51     15.69 o 
   7   3   2       15.83        9.42     17.37 o 
   8   3   2        4.27        8.07     17.46 o 
   9   3   2        9.47      -11.14     26.85 o 
 -10   4   2        6.96        3.22     36.65 o 
  -9   4   2       23.33       21.77     20.75 o 
  -8   4   2      173.31      190.43     20.78 o 
  -7   4   2      703.68      757.03     28.91 o 
  -6   4   2      817.41      796.65     42.94 o 
  -5   4   2      294.87      296.90     13.09 o 
  -4   4   2     3021.25     2899.87     33.49 o 
  -3   4   2    11563.27    11388.82     83.45 o 
  -2   4   2     4623.62     4519.67     48.97 o 
  -1   4   2      856.72      868.61     16.96 o 
   0   4   2    12401.72    12284.28    118.17 o 
   1   4   2    12594.29    12487.63    186.53 o 
   2   4   2    10622.25    10425.23    120.77 o 
   3   4   2     1409.09     1486.99     30.13 o 
   4   4   2     2092.08     2163.96     40.69 o 
   5   4   2     2273.58     2256.76     45.41 o 
   6   4   2      496.68      550.83     34.17 o 
   7   4   2       50.78       55.10     30.14 o 
   8   4   2       77.85       76.97     22.77 o 
   9   4   2      168.92      156.71     28.86 o 
 -10   5   2       17.38       55.84     39.33 o 
  -9   5   2        0.16        7.89     19.88 o 
  -8   5   2      119.51       93.20     27.99 o 
  -7   5   2      112.88      150.12     17.12 o 
  -6   5   2      333.76      323.51     16.05 o 
  -5   5   2      139.55      148.78     10.93 o 
  -4   5   2      272.35      256.35      8.67 o 
  -3   5   2     1984.45     1925.43     25.34 o 
  -2   5   2      838.44      828.28     17.49 o 
  -1   5   2      156.62      183.23      9.03 o 
   0   5   2     3856.38     3842.35     51.74 o 
   1   5   2      274.55      239.99     13.48 o 
   2   5   2    14943.77    15457.97    174.50 o 
   3   5   2      121.49       92.48     11.36 o 
   4   5   2       34.63       28.80      9.14 o 
   5   5   2      851.99      897.70     39.85 o 
   6   5   2      189.40      218.60     27.52 o 
   7   5   2       10.70       14.72     18.01 o 
   8   5   2        5.23      -11.95     17.97 o 
   9   5   2        4.76       14.14     23.02 o 
 -10   6   2       79.44       87.92     47.25 o 
  -9   6   2       99.13       82.20     23.61 o 
  -8   6   2      409.35      422.05     34.16 o 
  -7   6   2        6.57       21.07     12.50 o 
  -6   6   2     2426.66     2391.23     40.11 o 
  -5   6   2     3975.32     3930.85     45.92 o 
  -4   6   2     3035.63     3103.61     31.27 o 
  -3   6   2     2143.29     2129.07     26.76 o 
  -2   6   2     2668.96     2669.56     29.54 o 
  -1   6   2    11985.72    11764.86    104.28 o 
   0   6   2     6068.70     6189.48     62.31 o 
   1   6   2     6665.98     6676.96     80.24 o 
   2   6   2     6394.01     6555.25     75.62 o 
   3   6   2     3057.87     2846.39     57.71 o 
   4   6   2      919.60      831.46     24.16 o 
   5   6   2      190.48      225.35     31.88 o 
   6   6   2      372.62      376.91     31.51 o 
   7   6   2      232.60      258.33    113.83 o 
   8   6   2      112.98       73.94     34.43 o 
   9   6   2        3.25       -0.63     22.45 o 
 -10   7   2       11.51       11.67     27.53 o 
  -9   7   2        5.13       17.55     22.83 o 
  -8   7   2        8.29       10.36     30.14 o 
  -7   7   2      112.88      120.00     22.26 o 
  -6   7   2       11.40       17.20      8.88 o 
  -5   7   2      385.83      394.55     14.56 o 
  -4   7   2      520.40      523.85     14.67 o 
  -3   7   2       82.93      102.60      9.27 o 
  -2   7   2     1094.80     1155.66     18.32 o 
  -1   7   2      445.32      485.08     11.80 o 
   0   7   2      527.41      573.85     12.59 o 
   1   7   2        1.57        0.88      4.39 o 
   2   7   2     1544.51     1703.11     43.51 o 
   3   7   2      333.92      297.93     13.38 o 
   4   7   2        9.22        5.43     11.81 o 
   5   7   2      175.37      162.03     44.56 o 
   6   7   2       92.39      131.82     23.63 o 
   7   7   2      197.83      196.14     41.28 o 
   8   7   2      111.87      152.63     29.02 o 
   9   7   2       37.67       64.55     25.44 o 
 -10   8   2       39.99       33.25     29.23 o 
  -9   8   2       44.59       26.79     23.19 o 
  -8   8   2      434.24      416.49     35.77 o 
  -7   8   2      357.87      307.14     29.70 o 
  -6   8   2     1182.07     1161.23     33.29 o 
  -5   8   2     1306.93     1297.57     27.12 o 
  -4   8   2      729.77      706.26     16.86 o 
  -3   8   2     2956.84     2807.46     33.75 o 
  -2   8   2     3221.00     3217.16     39.95 o 
  -1   8   2    20610.05    20196.81    155.73 o 
   0   8   2      931.73      942.04     17.79 o 
   1   8   2     1236.29     1101.41     21.08 o 
   2   8   2      719.37      703.14     76.78 o 
   3   8   2     5869.77     5656.26    137.99 o 
   4   8   2     2287.01     2239.50     59.33 o 
   5   8   2      149.62      132.58     22.01 o 
   6   8   2      395.56      453.53     93.96 o 
   7   8   2       85.42       86.62     23.65 o 
   8   8   2      212.39      175.37     31.95 o 
   9   8   2        0.07       10.59     22.58 o 
 -10   9   2        8.99        3.22     26.56 o 
  -9   9   2       69.64       83.29     28.03 o 
  -8   9   2      249.87      240.61     30.78 o 
  -7   9   2       23.93       38.08     18.65 o 
  -6   9   2       24.83       36.62     16.26 o 
  -5   9   2      101.10      111.56     10.91 o 
  -4   9   2     1908.08     1818.29     28.01 o 
  -3   9   2      570.33      630.53     17.87 o 
  -2   9   2        2.74       -3.21      3.76 o 
  -1   9   2      260.51      300.55     16.75 o 
   0   9   2        5.65       10.38      4.84 o 
   1   9   2      720.22      730.20     13.81 o 
   2   9   2     1324.25     1343.48     40.28 o 
   3   9   2      360.56      323.60     24.00 o 
   4   9   2       25.53       13.53     13.32 o 
   5   9   2      240.55      316.18     28.76 o 
   6   9   2      650.52      689.21     40.91 o 
   7   9   2       30.32       52.02     21.50 o 
   8   9   2        3.97       28.53     21.95 o 
   9   9   2        0.46        0.18     23.61 o 
  -9  10   2        0.75       11.70     23.96 o 
  -8  10   2       74.26      102.91     25.96 o 
  -7  10   2      155.67      179.88     71.08 o 
  -6  10   2      680.30      665.72     30.14 o 
  -5  10   2      609.72      603.35     25.70 o 
  -4  10   2     3222.41     3153.55     39.80 o 
  -3  10   2    14561.28    14491.26    120.52 o 
  -2  10   2      764.91      772.05     13.52 o 
  -1  10   2     5079.37     5125.67     73.31 o 
   0  10   2     1870.67     1828.79     25.63 o 
   1  10   2    16459.84    16032.82    148.69 o 
   2  10   2     1299.87     1320.66     41.24 o 
   3  10   2      316.45      334.88     27.52 o 
   4  10   2      429.82      443.01     29.98 o 
   5  10   2      998.78     1009.36     44.27 o 
   6  10   2      477.48      587.25     39.38 o 
   7  10   2      176.49      183.68     29.28 o 
   8  10   2       15.15       47.40     24.27 o 
  -9  11   2        1.16       42.66     25.34 o 
  -8  11   2       59.31       39.88     23.62 o 
  -7  11   2       95.60      106.73     23.74 o 
  -6  11   2      792.70      808.81     70.45 o 
  -5  11   2       29.80       48.99     13.86 o 
  -4  11   2       52.78       78.85     11.62 o 
  -3  11   2       45.78       48.49      7.77 o 
  -2  11   2       33.87       46.63      5.70 o 
  -1  11   2       20.47       19.09      6.13 o 
   0  11   2     1305.58     1304.74     23.38 o 
   1  11   2       99.69      108.96     11.25 o 
   2  11   2      459.06      413.20     25.94 o 
   3  11   2        2.54        7.40     13.47 o 
   4  11   2     1616.30     1618.96     52.74 o 
   5  11   2        2.45      -20.64     13.76 o 
   6  11   2      448.90      499.97     41.95 o 
   7  11   2       18.33       32.84     33.16 o 
   8  11   2      123.10      145.04     30.72 o 
  -9  12   2       19.67       24.83     26.19 o 
  -8  12   2      663.08      679.37     48.39 o 
  -7  12   2      316.17      288.32     49.46 o 
  -6  12   2      673.76      678.27     49.55 o 
  -5  12   2      935.37      956.11     34.43 o 
  -4  12   2      787.14      785.50     24.35 o 
  -3  12   2     6673.89     6783.28     67.64 o 
  -2  12   2      533.95      496.95     15.45 o 
  -1  12   2    10603.34    10799.53     85.37 o 
   0  12   2     1285.67     1288.40     22.44 o 
   1  12   2     2910.34     2934.17     44.63 o 
   2  12   2     1873.76     1769.01     40.47 o 
   3  12   2     1740.32     1599.58     50.73 o 
   4  12   2      722.95      757.63     38.96 o 
   5  12   2      113.07      123.77     34.56 o 
   6  12   2      413.48      435.62     37.65 o 
   7  12   2        3.08       -7.21     24.70 o 
   8  12   2       53.39       22.43     24.12 o 
  -9  13   2        5.68       10.13     31.14 o 
  -8  13   2      220.47      210.21     34.44 o 
  -7  13   2       17.29       32.28     28.46 o 
  -6  13   2     1161.60     1150.09     40.66 o 
  -5  13   2      298.48      284.18     22.76 o 
  -4  13   2      288.62      276.19     20.63 o 
  -3  13   2     1385.41     1407.56     26.19 o 
  -2  13   2     1364.62     1316.56     40.86 o 
  -1  13   2      116.05      135.59      9.71 o 
   0  13   2      823.64      814.83     18.61 o 
   1  13   2      296.97      328.22     26.85 o 
   2  13   2     1114.24     1107.65     34.02 o 
   3  13   2      225.91      184.46     23.20 o 
   4  13   2     3205.97     3104.22     77.76 o 
   5  13   2       18.93       24.81     20.17 o 
   6  13   2        2.73       -2.62     17.59 o 
   7  13   2       35.79       29.32     23.05 o 
   8  13   2       97.43      122.92     57.45 o 
  -9  14   2       19.32       36.98     32.69 o 
  -8  14   2       23.05       39.62     24.62 o 
  -7  14   2       75.93       65.69     23.30 o 
  -6  14   2      973.31     1054.38     49.50 o 
  -5  14   2      886.15      869.39     34.34 o 
  -4  14   2      390.72      363.19     29.61 o 
  -3  14   2      250.23      240.55     14.74 o 
  -2  14   2     2301.34     2211.63     36.37 o 
  -1  14   2     3380.43     3290.85     37.12 o 
   0  14   2     2340.69     2353.30     40.34 o 
   1  14   2      467.41      480.15     20.12 o 
   2  14   2     1964.45     1873.77     44.85 o 
   3  14   2     1916.09     1874.95     59.33 o 
   4  14   2      807.90      787.63     40.90 o 
   5  14   2      246.79      259.91     29.91 o 
   6  14   2       22.84       -3.75     19.74 o 
   7  14   2      155.52      141.11     30.28 o 
   8  14   2       71.85       69.04     28.93 o 
  -8  15   2      120.31      201.57     51.28 o 
  -7  15   2      148.81      164.31     29.94 o 
  -6  15   2      195.16      236.29     24.31 o 
  -5  15   2      171.63      148.44     20.22 o 
  -4  15   2      804.13      708.69     29.82 o 
  -3  15   2        1.59       -3.86      9.21 o 
  -2  15   2        9.54        7.15      7.68 o 
  -1  15   2       94.10      102.82     14.34 o 
   0  15   2        0.97        0.33      7.57 o 
   1  15   2      650.88      664.20     23.86 o 
   2  15   2     4707.44     4596.66     75.96 o 
   3  15   2     1610.89     1631.87     71.34 o 
   4  15   2      304.70      278.20     55.44 o 
   5  15   2        4.27        9.21     18.93 o 
   6  15   2      704.68      762.59     65.91 o 
   7  15   2       37.17       26.03     25.29 o 
   8  15   2        1.57        7.11     27.81 o 
  -8  16   2       15.10       -6.84     38.12 o 
  -7  16   2      421.98      509.69     63.22 o 
  -6  16   2       43.31       39.24     17.22 o 
  -5  16   2      363.86      410.87     27.81 o 
  -4  16   2     1252.73     1188.73     38.92 o 
  -3  16   2      681.56      643.64     28.11 o 
  -2  16   2     1104.65     1096.80     28.58 o 
  -1  16   2      121.67      135.72     14.06 o 
   0  16   2     3287.89     3168.29     45.09 o 
   1  16   2     1484.22     1509.74     35.12 o 
   2  16   2     1315.44     1400.56     68.65 o 
   3  16   2      413.00      406.42     26.00 o 
   4  16   2       10.66       -2.34     16.70 o 
   5  16   2      121.96      150.90     28.08 o 
   6  16   2       11.95       20.58     21.54 o 
   7  16   2       67.68       96.15     28.31 o 
  -8  17   2       41.45       74.76     29.68 o 
  -7  17   2       75.85       69.92     29.86 o 
  -6  17   2        4.87       19.07     16.66 o 
  -5  17   2        4.14        6.35     14.38 o 
  -4  17   2      161.85      154.36     34.11 o 
  -3  17   2       55.88       58.12     14.81 o 
  -2  17   2        0.76        8.48     10.20 o 
  -1  17   2       57.59       57.78     12.23 o 
   0  17   2        1.01        3.36      8.75 o 
   1  17   2      127.43      134.52     13.34 o 
   2  17   2      198.33      214.49     23.06 o 
   3  17   2       87.92       93.13     17.62 o 
   4  17   2      349.60      362.66     59.13 o 
   5  17   2        3.38        3.64     23.76 o 
   6  17   2      178.09      216.10     53.69 o 
   7  17   2      141.97      193.08     54.90 o 
  -8  18   2       20.90       30.71     29.73 o 
  -7  18   2      758.88      688.14     71.28 o 
  -6  18   2        2.37        7.27     17.04 o 
  -5  18   2      222.83      193.59     35.47 o 
  -4  18   2      748.78      756.92     35.62 o 
  -3  18   2      332.85      325.33     27.64 o 
  -2  18   2     2313.88     2152.42     49.56 o 
  -1  18   2        9.43       -1.77     10.73 o 
   0  18   2     1312.07     1309.36     33.46 o 
   1  18   2      355.76      361.00     18.07 o 
   2  18   2      181.33      210.30     22.07 o 
   3  18   2        5.45       20.79     15.83 o 
   4  18   2      156.20      156.22     28.82 o 
   5  18   2      293.69      335.36     61.21 o 
   6  18   2        1.09       -2.10     22.41 o 
   7  18   2        2.08      -30.94     24.31 o 
  -7  19   2       66.21       83.29     23.27 o 
  -6  19   2       90.61       82.03     21.31 o 
  -5  19   2       58.23       56.90     18.22 o 
  -4  19   2       34.57       30.94     15.50 o 
  -3  19   2        0.70       13.73     13.52 o 
  -2  19   2      224.25      188.39     26.25 o 
  -1  19   2       92.94       84.34     17.26 o 
   0  19   2      407.85      398.87     21.45 o 
   1  19   2     1345.74     1385.29     31.75 o 
   2  19   2       15.48       15.43     12.31 o 
   3  19   2     1067.60     1037.43     46.84 o 
   4  19   2      429.14      440.74     39.68 o 
   5  19   2      214.24      248.54     35.43 o 
   6  19   2        2.54       38.37     26.41 o 
  -7  20   2        3.04      -15.10     18.56 o 
  -6  20   2       11.00       -0.49     20.64 o 
  -5  20   2      141.28      158.74     23.26 o 
  -4  20   2      162.19      159.60     21.57 o 
  -3  20   2       10.87       11.63     14.82 o 
  -2  20   2     1754.98     1652.44    119.00 o 
  -1  20   2      113.95      113.73     18.96 o 
   0  20   2      345.01      369.04     23.41 o 
   1  20   2        7.17       -2.88     12.39 o 
   2  20   2      282.83      295.33     21.63 o 
   3  20   2      151.74      169.86     19.59 o 
   4  20   2      183.80      212.06     38.66 o 
   5  20   2        8.91       23.86     24.96 o 
   6  20   2        8.32      -19.25     28.86 o 
  -7  21   2      229.91      215.21     30.87 o 
  -6  21   2        0.40        5.67     18.47 o 
  -5  21   2       91.65       87.67     20.85 o 
  -4  21   2       40.28       33.56     16.75 o 
  -3  21   2      249.33      199.06     29.47 o 
  -2  21   2      384.02      303.08     32.35 o 
  -1  21   2        9.53       19.68     26.11 o 
   0  21   2       34.84       29.77     17.42 o 
   1  21   2      124.32      128.74     20.12 o 
   2  21   2       82.95      101.98     17.28 o 
   3  21   2      312.35      331.52     24.33 o 
   4  21   2       10.15       17.88     17.78 o 
   5  21   2      309.79      331.23     42.91 o 
   6  21   2      215.52      229.73     66.98 o 
  -6  22   2       17.58       14.25     21.08 o 
  -5  22   2      145.70      156.70     24.92 o 
  -4  22   2       26.05       18.73     16.39 o 
  -3  22   2       23.63       21.45     21.21 o 
  -2  22   2       14.68        7.08     20.02 o 
  -1  22   2      180.31      209.12     30.46 o 
   0  22   2      273.51      308.92     26.51 o 
   1  22   2       38.35       32.35     17.17 o 
   2  22   2      123.56      108.22     26.76 o 
   3  22   2       93.63      105.94     18.65 o 
   4  22   2       21.80       40.33     20.42 o 
   5  22   2        1.45       -8.99     19.68 o 
  -6  23   2       18.20       22.22     21.34 o 
  -5  23   2      227.15      251.74     28.83 o 
  -4  23   2        6.52       18.94     22.60 o 
  -3  23   2       12.56        1.04     21.11 o 
  -2  23   2       60.00       56.30     24.39 o 
  -1  23   2       25.58       26.73     26.71 o 
   0  23   2       22.82       12.86     21.54 o 
   1  23   2      353.34      402.16     68.12 o 
   2  23   2       84.64       71.10     21.37 o 
   3  23   2      862.35      920.58     82.45 o 
   4  23   2        1.81       17.37     20.09 o 
   5  23   2      170.46      137.36     26.84 o 
  -5  24   2        6.52       26.60     26.05 o 
  -4  24   2        4.50        0.58     24.38 o 
  -3  24   2      477.84      437.56     41.03 o 
  -2  24   2       20.60       34.58     24.84 o 
  -1  24   2       58.86       72.39     25.98 o 
   0  24   2        2.04       25.10     33.96 o 
   1  24   2      337.83      409.98     38.30 o 
   2  24   2        4.13       -9.62     18.34 o 
   3  24   2        5.39       16.82     16.89 o 
   4  24   2       29.73       18.21     21.80 o 
  -5  25   2       94.40       71.89     29.35 o 
  -4  25   2       24.91       15.54     25.10 o 
  -3  25   2       70.35       37.62     25.91 o 
  -2  25   2        6.33        0.04     24.27 o 
  -1  25   2       18.92        3.85     43.69 o 
   0  25   2      106.21       47.12     38.39 o 
   1  25   2      135.97      162.57     31.51 o 
   2  25   2        6.10       36.00     25.90 o 
   3  25   2      310.04      253.67     30.90 o 
   4  25   2       47.17       68.12     23.96 o 
  -4  26   2        3.75        7.69     27.31 o 
  -3  26   2       89.41       96.71     71.75 o 
  -2  26   2        8.73       13.86     25.79 o 
  -1  26   2      318.58      308.87     56.78 o 
   0  26   2       12.69      -44.30     31.01 o 
   1  26   2      224.23      272.22     55.17 o 
   2  26   2        0.20      -26.04     31.95 o 
   3  26   2       21.52       34.49     28.76 o 
  -3  27   2       13.59       -5.79     25.71 o 
  -2  27   2        2.88      -28.96     25.46 o 
  -1  27   2        8.22        3.36     34.23 o 
   0  27   2       22.23       55.84     43.22 o 
   1  27   2       63.78       -5.50     37.72 o 
   2  27   2       33.53       33.02     41.75 o 
  -1  28   2      232.84      318.40     60.00 o 
   0  28   2       50.22       77.85     47.79 o 
 -10   1   3       46.37       22.94     22.15 o 
  -9   1   3       23.42       73.37     21.50 o 
  -8   1   3       22.29       18.25     16.48 o 
  -7   1   3       94.83      131.38     19.24 o 
  -6   1   3       53.08       45.57     13.06 o 
  -5   1   3     3082.11     3019.90     62.00 o 
  -4   1   3      474.79      481.01     13.24 o 
  -3   1   3       82.78       96.85      6.17 o 
  -2   1   3     1864.30     1897.73     20.98 o 
  -1   1   3      162.18      173.98      7.33 o 
   0   1   3       72.04       66.96      6.53 o 
   1   1   3     3990.20     3763.30     44.36 o 
   2   1   3     1461.98     1452.56     30.16 o 
   3   1   3     4369.64     4245.20     61.99 o 
   4   1   3      128.68      147.94     29.86 o 
   5   1   3     7048.65     6959.31     96.20 o 
   6   1   3      219.82      225.42     38.04 o 
   7   1   3      841.47      915.97     44.93 o 
   8   1   3      114.74      139.06     38.66 o 
   9   1   3      102.79      153.10     29.51 o 
 -10   2   3        0.99        1.88     28.46 o 
  -9   2   3        2.19        9.18     18.65 o 
  -8   2   3      132.88      136.02     22.53 o 
  -7   2   3        0.48       26.69     11.87 o 
  -6   2   3        7.03       10.72      8.15 o 
  -5   2   3      130.96      131.72     10.76 o 
  -4   2   3     3901.41     3970.81     42.77 o 
  -3   2   3        8.09       12.04      6.21 o 
  -2   2   3       17.76        7.68      5.26 o 
  -1   2   3      467.85      480.55     12.15 o 
   0   2   3     1932.17     1999.47     27.57 o 
   1   2   3     1203.55     1270.17     26.44 o 
   2   2   3     2373.28     2432.91     41.00 o 
   3   2   3      562.32      560.92     21.39 o 
   4   2   3       18.68       13.37     10.32 o 
   5   2   3      223.23      231.80     18.91 o 
   6   2   3     1151.55     1169.00     47.93 o 
   7   2   3      424.81      405.93     34.16 o 
   8   2   3        0.27       -7.65     27.25 o 
   9   2   3       16.19        7.45     43.69 o 
 -10   3   3       10.12       14.63     31.68 o 
  -9   3   3       82.16       52.94     21.32 o 
  -8   3   3       38.38       60.44     15.11 o 
  -7   3   3      929.90      958.18     41.66 o 
  -6   3   3       40.99       31.61     11.39 o 
  -5   3   3       32.87       34.62      7.79 o 
  -4   3   3     9584.74     9516.64     83.13 o 
  -3   3   3     1916.88     1862.99     24.93 o 
  -2   3   3       41.29       46.07      6.64 o 
  -1   3   3     2461.25     2525.02     28.19 o 
   0   3   3    10931.69    11386.79    120.32 o 
   1   3   3      839.20      865.74     21.54 o 
   2   3   3     1479.69     1550.42     31.43 o 
   3   3   3     6123.81     6061.74     79.39 o 
   4   3   3     1072.61     1020.08     34.89 o 
   5   3   3      528.61      514.78     24.47 o 
   6   3   3      555.15      611.75     37.54 o 
   7   3   3      791.26      837.59     76.04 o 
   8   3   3      307.30      329.41     49.26 o 
   9   3   3       32.96       13.83     33.96 o 
 -10   4   3       13.85       65.51     37.32 o 
  -9   4   3        1.35      -35.03     23.36 o 
  -8   4   3       31.57       15.39     13.28 o 
  -7   4   3       48.23       31.26     19.18 o 
  -6   4   3        0.68        4.62     10.16 o 
  -5   4   3      361.87      366.44     13.56 o 
  -4   4   3       45.97       58.20      6.75 o 
  -3   4   3       20.08       20.33      5.17 o 
  -2   4   3     1075.30     1099.41     21.78 o 
  -1   4   3       79.78       83.31      7.43 o 
   0   4   3     4512.78     4477.17     57.70 o 
   1   4   3      102.64      105.18      9.54 o 
   2   4   3      153.86      114.91     18.32 o 
   3   4   3      127.91      162.17     17.71 o 
   4   4   3        1.11       13.65     10.17 o 
   5   4   3      407.99      409.84     30.27 o 
   6   4   3      131.04      103.98     21.99 o 
   7   4   3       32.91        1.53     18.44 o 
   8   4   3        0.03        3.61     20.88 o 
 -10   5   3        4.97       40.81     32.75 o 
  -9   5   3       32.46       44.43     28.59 o 
  -8   5   3       18.41       18.09     14.02 o 
  -7   5   3       11.14       13.98     11.85 o 
  -6   5   3       22.79       -1.30     13.15 o 
  -5   5   3      111.35      109.25     13.74 o 
  -4   5   3      542.98      551.53     11.80 o 
  -3   5   3      230.83      200.27     11.38 o 
  -2   5   3      361.67      375.85     14.00 o 
  -1   5   3     2869.62     2767.43     37.20 o 
   0   5   3       51.36       31.51      6.40 o 
   1   5   3     8197.48     8697.44    147.79 o 
   2   5   3      224.24      195.69     13.63 o 
   3   5   3     3280.26     3221.93     51.36 o 
   4   5   3     2027.37     2018.91     41.51 o 
   5   5   3      397.31      388.63     30.56 o 
   6   5   3      127.73      166.70     25.94 o 
   7   5   3      140.54      168.78     41.48 o 
   8   5   3      247.68      286.52     34.83 o 
 -10   6   3        0.47       55.44     35.30 o 
  -9   6   3      172.10      189.61     30.09 o 
  -8   6   3       47.77       25.15     18.33 o 
  -7   6   3      364.84      373.01     23.91 o 
  -6   6   3      160.53      174.65     17.20 o 
  -5   6   3       11.06       15.65      8.33 o 
  -4   6   3     2833.57     2787.54     33.72 o 
  -3   6   3     1308.05     1318.70     38.09 o 
  -2   6   3      311.09      314.92     17.71 o 
  -1   6   3     2499.32     2594.53     64.91 o 
   0   6   3     4086.60     3840.55     46.45 o 
   1   6   3      194.87      221.05     12.00 o 
   2   6   3      308.07      259.46     14.21 o 
   3   6   3        6.43        3.20      8.15 o 
   4   6   3      701.87      726.74     36.39 o 
   5   6   3      260.36      333.98     29.91 o 
   6   6   3       11.02        8.28     16.80 o 
   7   6   3        9.15       11.62     20.08 o 
   8   6   3       11.44       -7.72     20.60 o 
 -10   7   3        0.50       -7.52     31.54 o 
  -9   7   3       99.92      140.20     27.96 o 
  -8   7   3        8.85       35.55     20.60 o 
  -7   7   3        2.51        1.72     11.64 o 
  -6   7   3       47.89       48.07     11.34 o 
  -5   7   3      167.44      167.15     13.33 o 
  -4   7   3       91.27       76.30     16.31 o 
  -3   7   3     1642.71     1558.03     33.27 o 
  -2   7   3      604.09      586.39     17.84 o 
  -1   7   3       44.02       51.43      7.69 o 
   0   7   3       33.60       64.96      7.81 o 
   1   7   3     1316.90     1232.96     28.29 o 
   2   7   3     3159.27     2765.95     43.24 o 
   3   7   3       13.74       16.52     13.51 o 
   4   7   3      708.44      762.25     38.39 o 
   5   7   3      830.58      896.60     42.57 o 
   6   7   3     1435.89     1547.08     62.89 o 
   7   7   3      110.16      139.83     27.57 o 
   8   7   3       12.09      -12.64     21.44 o 
 -10   8   3        0.30      -43.29     28.86 o 
  -9   8   3       54.05       58.72     25.64 o 
  -8   8   3      141.73       95.74     23.28 o 
  -7   8   3       46.89       84.77     27.65 o 
  -6   8   3      596.23      590.61     22.79 o 
  -5   8   3     1509.76     1484.15     32.06 o 
  -4   8   3        7.61        1.44      7.50 o 
  -3   8   3      688.84      739.19     16.84 o 
  -2   8   3     2905.84     2832.17     35.72 o 
  -1   8   3     1914.98     1865.19     31.07 o 
   0   8   3      383.33      382.85     14.14 o 
   1   8   3      405.80      417.87     15.34 o 
   2   8   3     2069.28     2144.95     35.83 o 
   3   8   3      904.14      994.50     39.28 o 
   4   8   3        8.70        8.03     23.96 o 
   5   8   3        2.94        7.14     16.76 o 
   6   8   3       95.46       50.72     26.51 o 
   7   8   3       37.06       15.27     20.98 o 
   8   8   3       21.67      -11.98     21.94 o 
 -10   9   3        0.76       44.84     67.72 o 
  -9   9   3        1.30       28.26     22.71 o 
  -8   9   3        4.64       16.60     19.89 o 
  -7   9   3       17.91        6.21     25.37 o 
  -6   9   3      254.94      275.83     17.68 o 
  -5   9   3      491.85      523.19     20.92 o 
  -4   9   3      728.72      729.02     25.70 o 
  -3   9   3     1143.43     1178.97     26.71 o 
  -2   9   3      340.05      340.34     12.46 o 
  -1   9   3     1709.51     1726.16     30.28 o 
   0   9   3     2437.88     2582.40     37.50 o 
   1   9   3      443.86      390.02     15.11 o 
   2   9   3     2144.91     2119.99     55.43 o 
   3   9   3      407.97      451.19     29.79 o 
   4   9   3     2191.63     2046.98     60.55 o 
   5   9   3      175.11      174.31     26.55 o 
   6   9   3      795.59      798.61     46.51 o 
   7   9   3      328.71      274.65     50.27 o 
   8   9   3      201.97      218.64     35.04 o 
  -9  10   3        2.04        6.69     49.73 o 
  -8  10   3      123.76      105.79     24.94 o 
  -7  10   3      136.69      176.49     46.11 o 
  -6  10   3      226.16      259.18     22.20 o 
  -5  10   3      608.36      649.30     25.07 o 
  -4  10   3       59.32       73.83     11.27 o 
  -3  10   3     3232.30     3281.90     47.46 o 
  -2  10   3     1088.99     1088.16     22.06 o 
  -1  10   3     3958.35     3998.73     44.30 o 
   0  10   3      414.03      426.27     15.57 o 
   1  10   3      787.01      797.93     23.65 o 
   2  10   3      426.02      452.14     28.57 o 
   3  10   3      923.38      941.26     40.17 o 
   4  10   3      342.67      336.08     29.61 o 
   5  10   3       13.35       16.77     21.14 o 
   6  10   3       90.89      109.76     26.01 o 
   7  10   3        5.62      -10.14     20.31 o 
   8  10   3       16.80       49.53     26.07 o 
  -9  11   3        6.64      -14.08     20.28 o 
  -8  11   3        2.27       -3.45     18.72 o 
  -7  11   3       56.33       63.95     32.89 o 
  -6  11   3      462.23      518.55     28.27 o 
  -5  11   3       52.78       54.40     15.23 o 
  -4  11   3      146.83      165.66     18.66 o 
  -3  11   3        5.05        0.91      8.22 o 
  -2  11   3        3.72        3.34      6.20 o 
  -1  11   3     1467.03     1410.46     24.32 o 
   0  11   3     1385.86     1347.62     26.92 o 
   1  11   3       45.27       44.71     25.64 o 
   2  11   3      803.57      846.66     38.32 o 
   3  11   3     1029.00     1028.89     80.54 o 
   4  11   3     3390.02     3263.59     80.70 o 
   5  11   3       30.96       13.16     17.94 o 
   6  11   3      570.88      475.37     38.79 o 
   7  11   3      110.11      162.98     30.63 o 
   8  11   3      202.49      159.85     92.96 o 
  -9  12   3       41.09       87.35     33.61 o 
  -8  12   3      418.38      376.65     38.73 o 
  -7  12   3       18.86       10.14     17.17 o 
  -6  12   3       38.44       28.43     16.30 o 
  -5  12   3      210.60      192.54     20.04 o 
  -4  12   3      902.84      864.14     25.47 o 
  -3  12   3     1597.80     1472.75     43.11 o 
  -2  12   3       70.98       78.42     13.99 o 
  -1  12   3     2110.64     2047.16     30.65 o 
   0  12   3     1037.54     1005.83     21.03 o 
   1  12   3     6066.02     6010.93     88.02 o 
   2  12   3       64.13       81.93     19.31 o 
   3  12   3      310.83      319.64     44.70 o 
   4  12   3      681.26      661.76     87.92 o 
   5  12   3      639.06      688.39     42.94 o 
   6  12   3      130.47      138.56     28.24 o 
   7  12   3       15.54       71.61     24.58 o 
   8  12   3      128.99       65.76     27.92 o 
  -9  13   3      102.95      157.53     35.99 o 
  -8  13   3       58.66       51.05     24.09 o 
  -7  13   3        7.69       11.01     15.42 o 
  -6  13   3       15.82       23.64     14.51 o 
  -5  13   3        5.32       -6.66     12.95 o 
  -4  13   3       27.35       31.51     10.50 o 
  -3  13   3      326.92      344.18     17.34 o 
  -2  13   3     1032.08     1054.44     27.07 o 
  -1  13   3      131.08      145.95     10.64 o 
   0  13   3       55.02       58.15     10.98 o 
   1  13   3     2813.69     2782.27     55.56 o 
   2  13   3      908.97      822.93     51.41 o 
   3  13   3      256.10      239.71     33.16 o 
   4  13   3      890.41      799.74     51.88 o 
   5  13   3      430.81      517.28     51.41 o 
   6  13   3      627.92      626.21     44.24 o 
   7  13   3       32.14       23.45     22.65 o 
  -9  14   3        1.69       17.86     30.08 o 
  -8  14   3        5.90       17.11     26.25 o 
  -7  14   3       15.10       43.37     18.67 o 
  -6  14   3      367.46      340.18     32.90 o 
  -5  14   3      355.11      374.97     37.79 o 
  -4  14   3      329.77      385.69     24.64 o 
  -3  14   3      972.94      863.92     26.11 o 
  -2  14   3      233.76      213.66     15.08 o 
  -1  14   3     4466.30     4361.88     51.23 o 
   0  14   3       13.42       13.53     11.30 o 
   1  14   3     4785.07     4601.37    142.48 o 
   2  14   3      154.22      170.50     37.12 o 
   3  14   3      829.31      874.22     42.98 o 
   4  14   3       16.24       23.33     18.65 o 
   5  14   3       86.20       69.33     23.48 o 
   6  14   3      135.82      130.69     49.46 o 
   7  14   3       15.38      -27.42     20.11 o 
  -8  15   3      107.05      113.53     32.48 o 
  -7  15   3        0.15        6.70     27.09 o 
  -6  15   3        7.34        1.16     14.46 o 
  -5  15   3        0.19       -5.78     13.07 o 
  -4  15   3        2.17        6.64     13.34 o 
  -3  15   3      165.31      162.04     17.59 o 
  -2  15   3      102.83      110.04     13.27 o 
  -1  15   3       88.47       75.48     13.11 o 
   0  15   3      593.61      578.88     23.21 o 
   1  15   3     4143.45     4130.13     61.30 o 
   2  15   3     1534.24     1501.46     54.28 o 
   3  15   3      735.14      662.84     39.82 o 
   4  15   3       18.34       29.72     36.65 o 
   5  15   3      349.22      352.55     36.84 o 
   6  15   3      182.62      153.14     30.89 o 
   7  15   3      175.31      127.89     37.12 o 
  -8  16   3       22.11       42.25     32.82 o 
  -7  16   3      361.14      351.07     31.79 o 
  -6  16   3      465.13      509.30     39.42 o 
  -5  16   3      279.06      297.78     25.04 o 
  -4  16   3      233.44      263.81     23.26 o 
  -3  16   3      857.96      833.32     31.95 o 
  -2  16   3      760.38      779.54     25.65 o 
  -1  16   3     3565.50     3527.46     54.16 o 
   0  16   3       42.15       32.24     11.71 o 
   1  16   3      245.00      253.26     19.18 o 
   2  16   3       90.34       71.20     22.37 o 
   3  16   3      518.23      597.85     68.19 o 
   4  16   3      392.45      371.80     54.70 o 
   5  16   3        8.34      -20.39     19.57 o 
   6  16   3      124.59      136.55     30.17 o 
   7  16   3       27.30       17.47     25.93 o 
  -8  17   3        4.00        1.70     27.26 o 
  -7  17   3       40.19       55.19     43.22 o 
  -6  17   3        1.38        5.22     15.94 o 
  -5  17   3       95.59       73.30     18.40 o 
  -4  17   3      628.86      634.47     40.55 o 
  -3  17   3      358.39      336.87     31.36 o 
  -2  17   3      304.30      320.63     23.18 o 
  -1  17   3       60.63       79.48     32.72 o 
   0  17   3      652.75      730.81     26.83 o 
   1  17   3     1575.57     1484.41     36.99 o 
   2  17   3      158.00      153.14     32.75 o 
   3  17   3     1098.72     1088.72     65.51 o 
   4  17   3      325.91      290.85     34.71 o 
   5  17   3      173.18      230.47     34.23 o 
   6  17   3        1.98       -0.70     23.98 o 
  -8  18   3      113.89      138.79     36.68 o 
  -7  18   3        5.31       -4.69     18.62 o 
  -6  18   3       23.77        9.88     17.17 o 
  -5  18   3      331.52      359.56     28.46 o 
  -4  18   3     1048.38     1032.41     51.86 o 
  -3  18   3     1115.00     1041.61     50.85 o 
  -2  18   3      282.84      269.95     29.75 o 
  -1  18   3      568.85      538.36     29.08 o 
   0  18   3       79.86       64.49     14.16 o 
   1  18   3     1701.94     1688.49     40.46 o 
   2  18   3     1071.01     1087.68    112.96 o 
   3  18   3      380.86      355.01     36.60 o 
   4  18   3      228.71      251.23     34.24 o 
   5  18   3      117.15      100.72     38.86 o 
   6  18   3        5.02      -35.17     33.96 o 
  -7  19   3        2.02       -2.47     19.64 o 
  -6  19   3      156.94      162.69     24.39 o 
  -5  19   3       14.92       26.86     17.35 o 
  -4  19   3        3.88       14.95     15.12 o 
  -3  19   3       27.71       50.61     22.39 o 
  -2  19   3        7.51      -16.34     20.00 o 
  -1  19   3       17.50       39.90     16.21 o 
   0  19   3      273.30      255.40     30.08 o 
   1  19   3      550.63      520.03     25.54 o 
   2  19   3        7.24      -22.35     19.15 o 
   3  19   3       27.57       56.64     34.97 o 
   4  19   3        2.40       -5.48     35.44 o 
   5  19   3      678.66      679.13     50.07 o 
   6  19   3        1.89      -19.19     30.27 o 
  -7  20   3      101.25      136.43     41.62 o 
  -6  20   3       72.06       50.49     23.01 o 
  -5  20   3      186.07      198.57     25.14 o 
  -4  20   3      156.52      189.45     29.00 o 
  -3  20   3      447.03      483.17     38.29 o 
  -2  20   3      508.63      464.94     83.56 o 
  -1  20   3      707.77      619.80     41.66 o 
   0  20   3     3222.74     3249.11     93.56 o 
   1  20   3      485.44      515.03     29.66 o 
   2  20   3      167.83      179.74     62.69 o 
   3  20   3       42.25       49.85     25.34 o 
   4  20   3      522.49      658.86     67.85 o 
   5  20   3      310.68      368.38     42.17 o 
  -7  21   3        7.46       35.30     24.15 o 
  -6  21   3       14.47       26.12     21.65 o 
  -5  21   3      141.39      165.96     24.92 o 
  -4  21   3       70.63       92.19     26.64 o 
  -3  21   3      113.21       87.61     25.53 o 
  -2  21   3      466.83      485.70     39.61 o 
  -1  21   3       41.95       43.43     22.59 o 
   0  21   3        8.65        5.80     17.19 o 
   1  21   3      310.31      320.21     41.64 o 
   2  21   3      245.27      268.56     34.95 o 
   3  21   3      212.10      177.72     32.31 o 
   4  21   3        1.19      -11.75     24.66 o 
   5  21   3      131.80      130.26     34.14 o 
  -6  22   3      138.57      198.34     29.27 o 
  -5  22   3      429.43      400.33     32.75 o 
  -4  22   3      223.87      185.56     37.05 o 
  -3  22   3      318.83      294.04     35.64 o 
  -2  22   3     1461.74     1690.71     65.47 o 
  -1  22   3       98.65       67.20     26.05 o 
   0  22   3      844.88      823.03     49.32 o 
   1  22   3       76.43       86.03     27.16 o 
   2  22   3     1236.92     1372.64     61.25 o 
   3  22   3      388.40      373.82     32.61 o 
   4  22   3       28.10       72.00     37.99 o 
   5  22   3        4.28      -13.02     30.14 o 
  -6  23   3        0.47      -15.74     20.04 o 
  -5  23   3       22.54       17.30     27.46 o 
  -4  23   3      123.94       59.41     27.99 o 
  -3  23   3        1.34        9.66     22.87 o 
  -2  23   3        2.12        4.26     21.90 o 
  -1  23   3       38.21       30.71     24.77 o 
   0  23   3      143.34      107.84     28.84 o 
   1  23   3        3.69       -0.59     23.69 o 
   2  23   3       75.99       56.28     21.84 o 
   3  23   3       24.05       25.58     27.48 o 
   4  23   3       49.67      -17.19     19.70 o 
  -5  24   3      192.32      227.79     55.17 o 
  -4  24   3      369.41      314.02     39.91 o 
  -3  24   3      147.75      144.98     31.01 o 
  -2  24   3     1106.14     1246.52     92.82 o 
  -1  24   3      270.14      277.67     36.65 o 
   0  24   3     1058.44      960.51     54.87 o 
   1  24   3      101.86      152.22     47.65 o 
   2  24   3      515.76      578.68     48.32 o 
   3  24   3      129.59      135.44     42.69 o 
   4  24   3       36.35       27.95     22.61 o 
  -4  25   3       66.45       87.91     30.49 o 
  -3  25   3        8.31        2.85     24.36 o 
  -2  25   3        1.35        1.02     24.48 o 
  -1  25   3      105.06      119.74     42.55 o 
   0  25   3      213.27      246.05     55.17 o 
   1  25   3       10.89       -3.76     37.18 o 
   2  25   3      130.30      156.61     34.08 o 
   3  25   3        5.68       41.06     29.85 o 
  -3  26   3      216.01      277.49     39.99 o 
  -2  26   3      289.48      370.42     82.42 o 
  -1  26   3       55.04       50.22     29.18 o 
   0  26   3      732.62      759.22     78.53 o 
   1  26   3       85.53       34.50     43.09 o 
   2  26   3      104.81      173.70     55.57 o 
  -2  27   3        1.52       -9.99     28.79 o 
  -1  27   3        0.44      -28.86     39.33 o 
   0  27   3        0.83       42.82     42.69 o 
 -10   0   4       14.87       16.78     30.20 o 
  -9   0   4      408.65      393.43     49.93 o 
  -8   0   4       41.08       46.04     26.85 o 
  -7   0   4      720.80      691.83     50.20 o 
  -6   0   4     2442.05     2365.60     57.49 o 
  -5   0   4      680.52      683.21     29.98 o 
  -4   0   4    12002.56    12070.92    138.45 o 
  -3   0   4     2426.78     2356.67     69.41 o 
  -2   0   4    10155.57     9758.73    203.70 o 
  -1   0   4     1492.51     1434.54     34.32 o 
   0   0   4      887.36      748.59     54.50 o 
   1   0   4     1771.16     1709.61     41.67 o 
   2   0   4    10009.18     9720.06    140.39 o 
   3   0   4     1905.96     1732.76     47.65 o 
   4   0   4     3635.64     3432.61     74.96 o 
   5   0   4      234.53      224.12     25.40 o 
   6   0   4       56.91       38.26     27.79 o 
   7   0   4      241.87      291.28     46.71 o 
   8   0   4       44.88       62.15     33.96 o 
 -10   1   4        0.02      -16.63     19.77 o 
  -9   1   4       96.44      109.31     25.46 o 
  -8   1   4       60.22       85.08     22.01 o 
  -7   1   4      106.65       82.72     19.12 o 
  -6   1   4      614.75      575.58     31.23 o 
  -5   1   4      575.15      571.00     19.45 o 
  -4   1   4     3275.96     3426.34     40.16 o 
  -3   1   4      350.57      355.34     15.56 o 
  -2   1   4       38.46       37.95      6.83 o 
  -1   1   4      822.03      831.71     18.50 o 
   0   1   4      115.85       99.17      8.67 o 
   1   1   4      388.09      390.61     14.77 o 
   2   1   4      109.60      123.50     11.15 o 
   3   1   4      126.79      122.13     12.48 o 
   4   1   4        0.56       -1.83     11.18 o 
   5   1   4       49.40       41.14     16.12 o 
   6   1   4        5.70       11.47     14.66 o 
   7   1   4        4.09        2.96     17.89 o 
   8   1   4        6.77       14.75     32.28 o 
 -10   2   4        0.72       21.03     22.30 o 
  -9   2   4      250.24      244.25     30.91 o 
  -8   2   4       60.89       54.13     19.55 o 
  -7   2   4      813.89      857.17     31.24 o 
  -6   2   4     2170.92     2050.38     71.41 o 
  -5   2   4      434.71      413.07     15.04 o 
  -4   2   4     5815.08     5814.55     58.52 o 
  -3   2   4      970.46      986.68     15.52 o 
  -2   2   4    10565.16    10474.50     88.49 o 
  -1   2   4     1016.72     1017.88     24.76 o 
   0   2   4    12561.98    12789.89    118.57 o 
   1   2   4      378.34      370.43     14.54 o 
   2   2   4     2100.96     2044.85     40.18 o 
   3   2   4      767.55      794.48     27.43 o 
   4   2   4     2429.36     2488.95     50.40 o 
   5   2   4      942.62      949.53     49.87 o 
   6   2   4       37.93        6.53     18.10 o 
   7   2   4       29.83       39.33     30.47 o 
   8   2   4        0.06       -2.92     19.28 o 
 -10   3   4        4.09       10.47     30.74 o 
  -9   3   4       10.69       41.62     20.01 o 
  -8   3   4       13.80       35.35     17.65 o 
  -7   3   4        6.27       12.59     12.29 o 
  -6   3   4      445.70      412.76     25.85 o 
  -5   3   4      256.77      253.99     14.55 o 
  -4   3   4      366.64      394.10     13.82 o 
  -3   3   4      333.36      333.71     14.24 o 
  -2   3   4        2.47        1.56      4.41 o 
  -1   3   4      632.80      690.98     16.56 o 
   0   3   4      201.60      209.33     10.74 o 
   1   3   4     4064.10     4456.93     62.80 o 
   2   3   4      435.82      423.21     19.07 o 
   3   3   4      409.29      391.73     25.54 o 
   4   3   4       42.86       57.17     13.66 o 
   5   3   4       69.84      100.68     21.73 o 
   6   3   4        9.93      -16.47     22.69 o 
   7   3   4        8.36      -18.02     19.26 o 
   8   3   4        8.16       24.97     31.95 o 
 -10   4   4        0.88       48.73     35.97 o 
  -9   4   4       73.06       82.89     53.36 o 
  -8   4   4      251.14      253.62     22.99 o 
  -7   4   4      188.93      178.33     18.43 o 
  -6   4   4      155.16      159.08     18.69 o 
  -5   4   4     2241.54     2159.22     37.90 o 
  -4   4   4     2948.56     2909.92     36.73 o 
  -3   4   4     1119.83     1071.71     24.28 o 
  -2   4   4     2679.80     2747.13     39.88 o 
  -1   4   4     5850.21     5722.91     55.55 o 
   0   4   4    13820.46    13923.20    149.12 o 
   1   4   4     4073.92     4122.35     96.55 o 
   2   4   4      561.48      543.18     39.12 o 
   3   4   4      397.62      400.79     20.42 o 
   4   4   4     1786.65     1836.94     56.28 o 
   5   4   4      360.66      330.71     30.24 o 
   6   4   4       20.15       59.01     22.34 o 
   7   4   4       66.96       17.67     22.31 o 
   8   4   4        1.43       -5.37     33.96 o 
 -10   5   4        2.15      -13.15     30.34 o 
  -9   5   4        4.40      -12.78     30.40 o 
  -8   5   4       20.03       -5.85     22.48 o 
  -7   5   4      230.52      259.07     21.46 o 
  -6   5   4       19.26       15.88      9.63 o 
  -5   5   4        1.77       11.61      8.71 o 
  -4   5   4      148.72      122.92     11.87 o 
  -3   5   4     1282.57     1292.53     31.60 o 
  -2   5   4      159.53      155.04     11.60 o 
  -1   5   4      542.14      544.39     14.05 o 
   0   5   4     2130.07     2404.82     41.74 o 
   1   5   4       49.66       63.35     12.15 o 
   2   5   4        0.79        4.04     10.13 o 
   3   5   4     2589.26     2567.15     52.34 o 
   4   5   4       25.02        6.53     15.51 o 
   5   5   4       14.49       28.19     17.22 o 
   6   5   4       24.58       43.10     20.91 o 
   7   5   4      246.04      214.69     32.51 o 
   8   5   4       59.82       91.28     43.49 o 
 -10   6   4      134.81      129.00     44.03 o 
  -9   6   4        5.69       50.74     31.54 o 
  -8   6   4      350.83      321.82     25.08 o 
  -7   6   4      388.37      387.14     24.46 o 
  -6   6   4      521.81      548.08     34.31 o 
  -5   6   4      428.43      409.21     24.04 o 
  -4   6   4      561.75      571.58     20.22 o 
  -3   6   4     4436.92     4286.19     55.75 o 
  -2   6   4     4800.01     4782.33     59.10 o 
  -1   6   4     3388.26     3331.98     46.03 o 
   0   6   4       37.46       56.31     10.87 o 
   1   6   4     1654.33     1479.92     37.70 o 
   2   6   4     2336.07     2321.69     43.06 o 
   3   6   4     1537.53     1549.92     50.30 o 
   4   6   4       13.28       45.44     17.83 o 
   5   6   4       18.61        2.49     31.68 o 
   6   6   4      200.45      209.99     41.21 o 
   7   6   4       10.97       16.86     22.35 o 
   8   6   4       10.63        3.41     24.12 o 
 -10   7   4        0.07      -11.41     29.93 o 
  -9   7   4       24.92        4.47     24.77 o 
  -8   7   4        0.44      -11.83     13.22 o 
  -7   7   4        0.14        2.76     12.87 o 
  -6   7   4       88.11       73.50     12.69 o 
  -5   7   4       46.64       52.51     11.08 o 
  -4   7   4       47.74       52.90     10.18 o 
  -3   7   4      150.51      168.46     13.05 o 
  -2   7   4      495.21      502.47     18.15 o 
  -1   7   4       20.06       14.42      7.94 o 
   0   7   4      822.24      926.07     43.12 o 
   1   7   4        2.97      -10.43      7.79 o 
   2   7   4      146.69      159.32     13.82 o 
   3   7   4      604.75      566.73     33.50 o 
   4   7   4      271.24      334.82     30.47 o 
   5   7   4      476.92      492.47     36.58 o 
   6   7   4       36.87       28.83     21.45 o 
   7   7   4       26.97       71.02     25.34 o 
   8   7   4        5.56       30.03     25.71 o 
 -10   8   4      103.08       75.71     38.79 o 
  -9   8   4        6.40        6.16     21.06 o 
  -8   8   4      146.36      115.21     50.00 o 
  -7   8   4      165.84      166.28     19.75 o 
  -6   8   4     1540.16     1503.15     35.26 o 
  -5   8   4     1060.97     1045.05     28.53 o 
  -4   8   4      608.92      622.96     21.98 o 
  -3   8   4     2546.74     2404.26     46.89 o 
  -2   8   4      879.87      871.48     23.36 o 
  -1   8   4     2055.97     1969.57     35.00 o 
   0   8   4      711.36      734.74     29.81 o 
   1   8   4     3212.68     3195.19     51.13 o 
   2   8   4     1085.05     1001.91     55.97 o 
   3   8   4      514.79      465.24     31.80 o 
   4   8   4      199.70      274.42     43.83 o 
   5   8   4      177.48      159.80     28.59 o 
   6   8   4      530.22      531.76     44.30 o 
   7   8   4       11.29       -8.03     19.54 o 
   8   8   4        1.05        3.91     24.73 o 
  -9   9   4        0.14      -30.22     20.15 o 
  -8   9   4       19.07       41.75     21.78 o 
  -7   9   4       22.68       37.10     12.69 o 
  -6   9   4      262.12      293.73     21.63 o 
  -5   9   4      606.13      605.28     23.31 o 
  -4   9   4        7.00        4.73     10.64 o 
  -3   9   4      624.62      616.86     24.94 o 
  -2   9   4       61.11       54.00     14.28 o 
  -1   9   4      698.60      701.53     26.73 o 
   0   9   4      410.34      442.15     17.48 o 
   1   9   4     2561.55     2525.00     44.30 o 
   2   9   4     1058.66     1077.13     42.71 o 
   3   9   4       34.97       11.08     19.93 o 
   4   9   4      289.94      277.23     29.37 o 
   5   9   4      425.97      463.23     37.49 o 
   6   9   4      317.71      366.27     38.03 o 
   7   9   4        0.77      -28.38     18.92 o 
  -9  10   4       40.34       12.03     21.46 o 
  -8  10   4      470.04      424.61     37.51 o 
  -7  10   4       95.38      102.02     18.50 o 
  -6  10   4      202.23      228.00     17.67 o 
  -5  10   4     2180.98     2190.85     51.40 o 
  -4  10   4      742.65      727.03     34.00 o 
  -3  10   4     3529.49     3407.79     51.14 o 
  -2  10   4      130.48      151.23     13.26 o 
  -1  10   4     6430.36     6268.58     74.31 o 
   0  10   4     1065.70     1100.38     25.95 o 
   1  10   4     2229.86     2144.64     83.22 o 
   2  10   4       21.29       29.63     17.58 o 
   3  10   4      863.76      872.82     42.45 o 
   4  10   4      650.61      663.62     40.41 o 
   5  10   4       16.35       24.92     20.07 o 
   6  10   4       24.15       22.22     21.31 o 
   7  10   4       14.91       15.18     24.17 o 
  -9  11   4       20.86       53.79     24.96 o 
  -8  11   4      109.25      107.97     25.60 o 
  -7  11   4        5.21        2.11     14.26 o 
  -6  11   4       35.63       31.42     14.88 o 
  -5  11   4      203.52      222.79     17.01 o 
  -4  11   4       12.50       16.61     10.36 o 
  -3  11   4       96.88      102.12     12.95 o 
  -2  11   4        5.54        5.39     10.25 o 
  -1  11   4      900.55      908.58     25.32 o 
   0  11   4      343.83      336.37     16.49 o 
   1  11   4       69.01       89.67     19.50 o 
   2  11   4      954.64      977.64    108.12 o 
   3  11   4      211.03      202.56     26.53 o 
   4  11   4      616.74      642.43     47.18 o 
   5  11   4       10.78       20.86     19.88 o 
   6  11   4      137.16      135.22     28.05 o 
   7  11   4      113.62      114.31     30.54 o 
  -9  12   4       12.60      -15.62     20.54 o 
  -8  12   4      169.83      181.64     67.72 o 
  -7  12   4       80.97       67.79     17.83 o 
  -6  12   4      249.91      285.12     24.08 o 
  -5  12   4     1279.34     1327.17     34.14 o 
  -4  12   4     1028.23      961.81     35.79 o 
  -3  12   4     3057.14     2935.73     56.36 o 
  -2  12   4      490.39      472.60     20.06 o 
  -1  12   4      434.05      418.56     33.31 o 
   0  12   4      727.87      708.39     30.18 o 
   1  12   4     1418.42     1398.96     57.79 o 
   2  12   4      598.33      611.81     44.63 o 
   3  12   4      139.22      148.97     24.31 o 
   4  12   4      578.60      511.22     38.96 o 
   5  12   4       26.21       -6.92     18.67 o 
   6  12   4       72.47       68.51     27.55 o 
   7  12   4       51.84       39.96     27.56 o 
  -9  13   4       71.06      117.62     39.67 o 
  -8  13   4      149.16      187.33     46.91 o 
  -7  13   4       66.90       58.72     17.95 o 
  -6  13   4      146.39      135.34     20.71 o 
  -5  13   4      804.42      807.44     33.44 o 
  -4  13   4      685.87      631.64     24.55 o 
  -3  13   4      237.52      200.67     15.95 o 
  -2  13   4      212.32      224.77     19.03 o 
  -1  13   4     1050.24     1040.28     27.94 o 
   0  13   4      683.70      709.60     65.32 o 
   1  13   4       45.62       19.21     17.56 o 
   2  13   4     1411.53     1361.60     51.87 o 
   3  13   4       63.74       32.05     23.69 o 
   4  13   4      476.40      490.05     39.33 o 
   5  13   4        2.12       -1.92     20.12 o 
   6  13   4       99.77      113.46     29.42 o 
   7  13   4       71.58       68.69     30.05 o 
  -9  14   4       26.91      -23.22     31.48 o 
  -8  14   4       61.29       -1.66     22.67 o 
  -7  14   4      261.92      257.04     26.72 o 
  -6  14   4      345.47      344.61     27.35 o 
  -5  14   4      432.41      422.54     33.34 o 
  -4  14   4       26.40       37.68     11.64 o 
  -3  14   4      569.91      549.56     22.68 o 
  -2  14   4     2635.08     2542.93     45.41 o 
  -1  14   4     3439.61     3285.90     65.12 o 
   0  14   4      516.91      554.45     29.37 o 
   1  14   4     1469.65     1476.96     86.78 o 
   2  14   4      841.54      836.95     43.38 o 
   3  14   4      509.72      458.35     36.19 o 
   4  14   4       36.06       41.94     21.54 o 
   5  14   4      111.39       87.91     26.43 o 
   6  14   4      283.22      254.16     37.01 o 
   7  14   4        1.12      -27.28     25.59 o 
  -8  15   4       64.29       51.98     20.38 o 
  -7  15   4       52.18       43.79     37.28 o 
  -6  15   4      126.84      139.21     21.55 o 
  -5  15   4        4.97       19.22     14.95 o 
  -4  15   4       41.83       35.49     12.53 o 
  -3  15   4      320.69      337.15     34.10 o 
  -2  15   4      111.20      116.08     15.51 o 
  -1  15   4     1208.88     1237.43     40.73 o 
   0  15   4     2638.82     2605.17     58.93 o 
   1  15   4        4.29      -25.98     17.32 o 
   2  15   4     1006.15     1067.21     49.48 o 
   3  15   4       37.71       29.59     29.33 o 
   4  15   4      380.02      414.89     38.68 o 
   5  15   4      173.70      210.49     53.09 o 
   6  15   4      216.62      365.70     53.76 o 
  -8  16   4        5.93        8.55     18.86 o 
  -7  16   4       93.41      109.28     21.86 o 
  -6  16   4       72.85       98.34     19.77 o 
  -5  16   4      106.53      113.06     19.61 o 
  -4  16   4      782.70      721.06     32.81 o 
  -3  16   4      379.43      346.69     20.48 o 
  -2  16   4     1304.41     1237.98     40.73 o 
  -1  16   4      136.99      185.61     21.45 o 
   0  16   4     1197.04     1204.31     42.03 o 
   1  16   4      183.68      192.21     28.19 o 
   2  16   4       69.04      116.28     33.76 o 
   3  16   4      101.87       89.85     32.82 o 
   4  16   4      131.64      139.30     36.11 o 
   5  16   4       13.14        6.30     24.63 o 
   6  16   4       21.89      -12.79     24.34 o 
  -8  17   4        4.41      -13.03     22.45 o 
  -7  17   4        1.00       -1.65     17.44 o 
  -6  17   4       97.71       83.66     20.60 o 
  -5  17   4        0.16       -7.23     14.70 o 
  -4  17   4       98.06       72.20     26.83 o 
  -3  17   4      234.66      244.39     18.70 o 
  -2  17   4       84.13      101.05     19.16 o 
  -1  17   4        4.04        4.47     14.65 o 
   0  17   4       22.45       17.14     16.02 o 
   1  17   4       45.31       38.25     20.73 o 
   2  17   4      427.33      460.56     38.05 o 
   3  17   4       91.04       81.46     44.70 o 
   4  17   4      336.36      409.27     40.59 o 
   5  17   4      221.56      192.32     34.27 o 
   6  17   4      160.51      191.88     37.65 o 
  -7  18   4      107.22      103.22     26.35 o 
  -6  18   4       95.97      103.58     21.16 o 
  -5  18   4       83.60      113.35     20.84 o 
  -4  18   4      906.84      901.12     51.85 o 
  -3  18   4        3.93        0.78     20.78 o 
  -2  18   4       96.32      125.78     20.63 o 
  -1  18   4       37.77       17.71     16.72 o 
   0  18   4      648.35      667.96     45.00 o 
   1  18   4       57.59       29.14     22.64 o 
   2  18   4       61.90       82.69     25.24 o 
   3  18   4        1.10        0.22     22.11 o 
   4  18   4       58.90       46.58     26.45 o 
   5  18   4       54.46       60.71     28.20 o 
  -7  19   4       33.50       22.77     22.66 o 
  -6  19   4        4.98       -2.97     18.28 o 
  -5  19   4       57.59       52.15     18.90 o 
  -4  19   4        2.38       24.03     16.06 o 
  -3  19   4        0.40       11.19     20.56 o 
  -2  19   4       85.18       79.60     18.70 o 
  -1  19   4     1431.23     1399.99     47.38 o 
   0  19   4       29.45       52.49     18.81 o 
   1  19   4      219.30      232.31     33.37 o 
   2  19   4      193.95      201.71     32.42 o 
   3  19   4      452.31      442.15     41.57 o 
   4  19   4      145.60      125.96     49.20 o 
   5  19   4       16.61       17.18     28.16 o 
  -7  20   4       47.27       41.01     23.17 o 
  -6  20   4       41.59       34.20     20.74 o 
  -5  20   4       39.11       35.68     18.74 o 
  -4  20   4       73.08       37.02     24.77 o 
  -3  20   4       31.16       18.51     24.50 o 
  -2  20   4      250.84      259.91     38.99 o 
  -1  20   4      181.27      198.70     28.58 o 
   0  20   4       90.53       96.20     21.54 o 
   1  20   4       31.25       49.79     24.95 o 
   2  20   4      397.15      394.16     39.95 o 
   3  20   4        9.02        0.47     24.90 o 
   4  20   4      148.81      122.23     33.80 o 
   5  20   4       57.96        9.57     28.00 o 
  -6  21   4       77.75       83.18     25.42 o 
  -5  21   4       68.95       94.56     28.90 o 
  -4  21   4      347.36      275.79     36.21 o 
  -3  21   4        2.58       -8.81     21.72 o 
  -2  21   4        4.01       43.53     29.46 o 
  -1  21   4       21.55       12.18     18.72 o 
   0  21   4      201.88      233.19     27.38 o 
   1  21   4      635.39      651.59     46.95 o 
   2  21   4       50.42       46.68     38.46 o 
   3  21   4      195.92      232.04     37.65 o 
   4  21   4       90.15       94.59     32.88 o 
  -6  22   4        5.07       12.07     22.30 o 
  -5  22   4        8.54        2.91     24.86 o 
  -4  22   4        4.95       22.00     25.70 o 
  -3  22   4      140.77      138.37     30.61 o 
  -2  22   4      212.86      143.49     42.95 o 
  -1  22   4        8.00        7.94     24.88 o 
   0  22   4        6.08       -5.47     18.82 o 
   1  22   4        0.45       22.69     25.62 o 
   2  22   4      141.48      170.35     49.13 o 
   3  22   4       11.96      -20.44     26.51 o 
   4  22   4       91.29       90.16     33.41 o 
  -5  23   4      169.69      214.19     37.49 o 
  -4  23   4        5.87       -0.79     25.19 o 
  -3  23   4        0.59        7.70     25.22 o 
  -2  23   4      228.27      156.55     31.86 o 
  -1  23   4       33.55       11.95     25.91 o 
   0  23   4       24.42       11.95     19.80 o 
   1  23   4      549.33      548.12     46.91 o 
   2  23   4       45.01       41.07     28.64 o 
   3  23   4      170.74      158.80     36.83 o 
  -4  24   4        3.78       18.60     27.61 o 
  -3  24   4       12.70       23.27     27.90 o 
  -2  24   4       28.96       27.54     26.86 o 
  -1  24   4      257.64      283.55     39.71 o 
   0  24   4       71.39       58.19     39.80 o 
   1  24   4       59.55       16.77     28.17 o 
   2  24   4       50.50       62.20     29.36 o 
  -4  25   4       50.87       32.33     29.56 o 
  -3  25   4       36.03        3.88     68.26 o 
  -2  25   4       20.80       -2.91     29.93 o 
  -1  25   4      101.03       54.55     30.26 o 
   0  25   4       29.43       30.92     49.33 o 
   1  25   4      243.90      299.34     63.89 o 
   2  25   4       72.18      123.09     34.90 o 
  -2  26   4        4.60      -17.28     27.02 o 
  -1  26   4      105.78      137.53     44.77 o 
   0  26   4        3.97       -9.13     42.82 o 
 -10   1   5       20.65       27.04     23.86 o 
  -9   1   5       51.29       41.80     21.99 o 
  -8   1   5        2.01      -16.91     16.01 o 
  -7   1   5      240.19      234.65     26.95 o 
  -6   1   5       86.19       72.20     14.56 o 
  -5   1   5      133.32      141.75     13.77 o 
  -4   1   5     1158.05     1153.23     27.70 o 
  -3   1   5       19.96       25.91      8.52 o 
  -2   1   5     1298.39     1366.43     25.74 o 
  -1   1   5      379.44      364.68     15.73 o 
   0   1   5     2330.66     2312.99     36.75 o 
   1   1   5     5798.79     5609.56     67.50 o 
   2   1   5      230.24      223.44     14.99 o 
   3   1   5     5952.86     5860.83     74.77 o 
   4   1   5      766.14      760.28     32.77 o 
   5   1   5     2606.03     2602.26     59.50 o 
   6   1   5      222.87      233.61     31.89 o 
   7   1   5      103.59      114.32     28.52 o 
 -10   2   5        6.55        1.33     22.18 o 
  -9   2   5        0.47        0.07     18.96 o 
  -8   2   5       18.20        9.98     23.89 o 
  -7   2   5      273.40      278.20     29.26 o 
  -6   2   5      129.65      134.54     21.02 o 
  -5   2   5      118.97      100.94     15.19 o 
  -4   2   5       13.62       40.07     10.06 o 
  -3   2   5       80.13       93.68     10.84 o 
  -2   2   5     5061.24     5117.27     71.14 o 
  -1   2   5     1291.62     1271.07     25.54 o 
   0   2   5        0.48        1.69      6.97 o 
   1   2   5       29.03        5.13      8.04 o 
   2   2   5     2535.19     2451.79     41.77 o 
   3   2   5      487.14      469.39     20.99 o 
   4   2   5      546.47      565.68     36.47 o 
   5   2   5      236.30      256.21     23.68 o 
   6   2   5        8.56       16.69     16.73 o 
   7   2   5       23.08       12.78     22.39 o 
 -10   3   5        1.27        0.15     21.86 o 
  -9   3   5       17.21       41.73     25.57 o 
  -8   3   5       40.33       31.38     19.52 o 
  -7   3   5       67.39       96.84     17.20 o 
  -6   3   5     2080.14     2042.21     47.85 o 
  -5   3   5        0.68      -14.96      9.98 o 
  -4   3   5      317.12      327.21     16.84 o 
  -3   3   5      148.10      147.47     12.46 o 
  -2   3   5     2849.33     2935.18     43.81 o 
  -1   3   5     1432.27     1480.26     32.41 o 
   0   3   5      477.65      498.46     17.97 o 
   1   3   5     2666.88     2525.71     40.38 o 
   2   3   5      844.89      854.15     28.10 o 
   3   3   5     2620.44     2537.16     44.74 o 
   4   3   5       28.60       34.81     39.13 o 
   5   3   5      342.17      384.13     43.14 o 
   6   3   5      397.97      423.19     30.82 o 
   7   3   5      692.93      793.44     73.56 o 
 -10   4   5        0.94      -11.26     21.10 o 
  -9   4   5       38.53       32.97     35.37 o 
  -8   4   5       86.86       99.88     41.07 o 
  -7   4   5       91.91       72.37     16.26 o 
  -6   4   5      513.17      484.31     26.14 o 
  -5   4   5      277.55      258.74     33.08 o 
  -4   4   5      254.12      247.97     15.37 o 
  -3   4   5      286.62      285.29     15.41 o 
  -2   4   5       31.18       14.46      8.80 o 
  -1   4   5       94.05      117.34     10.24 o 
   0   4   5     1621.77     1526.52     29.32 o 
   1   4   5      219.76      215.46     13.73 o 
   2   4   5       79.87       73.65     13.35 o 
   3   4   5        8.82       -7.07     10.88 o 
   4   4   5        1.95        9.39     17.34 o 
   5   4   5       10.02       19.16     19.69 o 
   6   4   5        1.11        3.59     21.09 o 
   7   4   5      315.17      391.79     39.17 o 
 -10   5   5        0.35      -29.80     30.07 o 
  -9   5   5        0.74      -25.83     17.22 o 
  -8   5   5        2.39        4.27     23.76 o 
  -7   5   5       31.64        2.05     13.56 o 
  -6   5   5       46.36       51.63     14.45 o 
  -5   5   5       56.88       46.86     14.84 o 
  -4   5   5        4.97        5.43      9.16 o 
  -3   5   5      356.27      366.24     17.33 o 
  -2   5   5      488.71      519.80     19.63 o 
  -1   5   5     4646.10     4857.89     70.54 o 
   0   5   5      482.95      500.40     17.93 o 
   1   5   5      671.44      687.61     25.27 o 
   2   5   5     2125.73     2128.12     46.48 o 
   3   5   5      687.02      644.42     47.25 o 
   4   5   5      909.26      897.93     67.92 o 
   5   5   5      455.48      442.69     36.47 o 
   6   5   5      423.87      448.94     39.40 o 
   7   5   5       72.66       82.71     48.26 o 
  -9   6   5       98.82      125.80     26.85 o 
  -8   6   5        7.19        2.66     14.76 o 
  -7   6   5       75.84       50.07     15.14 o 
  -6   6   5      135.48      144.98     18.52 o 
  -5   6   5      399.81      393.18     19.38 o 
  -4   6   5      311.92      326.43     19.41 o 
  -3   6   5      766.35      738.37     23.53 o 
  -2   6   5      656.09      650.99     21.87 o 
  -1   6   5      734.30      776.68     26.50 o 
   0   6   5     1527.04     1456.27     35.17 o 
   1   6   5      166.00      162.26     15.63 o 
   2   6   5      195.45      222.29     18.03 o 
   3   6   5      310.33      275.91     27.67 o 
   4   6   5      300.84      287.73     30.42 o 
   5   6   5        1.17       11.26     40.47 o 
   6   6   5       56.45       52.08     41.68 o 
   7   6   5       55.60       73.07     28.21 o 
  -9   7   5        5.46       13.42     29.93 o 
  -8   7   5        2.66      -18.17     14.11 o 
  -7   7   5      452.50      368.39     31.85 o 
  -6   7   5      259.25      285.99     18.88 o 
  -5   7   5      151.18      149.37     14.67 o 
  -4   7   5      159.43      149.74     14.50 o 
  -3   7   5     1824.55     1771.06     35.95 o 
  -2   7   5      368.85      375.55     18.39 o 
  -1   7   5      520.85      531.51     20.89 o 
   0   7   5     2339.12     2141.18     43.54 o 
   1   7   5     1583.63     1649.91     38.12 o 
   2   7   5      507.74      495.40     32.57 o 
   3   7   5       97.85       96.61     21.24 o 
   4   7   5     1656.09     1639.64     59.59 o 
   5   7   5      625.76      625.23     91.48 o 
   6   7   5      116.53      172.69     67.79 o 
   7   7   5       93.66       88.34     30.28 o 
  -9   8   5       14.75        0.40     31.28 o 
  -8   8   5       34.15       21.05     16.41 o 
  -7   8   5      406.05      424.08     43.81 o 
  -6   8   5        1.44        6.40     15.58 o 
  -5   8   5      165.23      175.71     15.81 o 
  -4   8   5      117.89      143.08     15.03 o 
  -3   8   5     1173.68     1180.86     30.04 o 
  -2   8   5     1861.48     1978.97     38.17 o 
  -1   8   5      148.66      165.66     14.41 o 
   0   8   5      135.47      136.17     15.11 o 
   1   8   5      471.29      474.83     22.59 o 
   2   8   5      620.00      621.07     72.69 o 
   3   8   5        1.01       21.05     17.82 o 
   4   8   5        1.88      -16.06     15.58 o 
   5   8   5       77.46       71.52     24.23 o 
   6   8   5       45.76       75.40     25.05 o 
   7   8   5       16.98       43.89     27.76 o 
  -9   9   5       10.31       -7.87     22.87 o 
  -8   9   5       53.02       53.37     22.52 o 
  -7   9   5       22.45       29.76     14.99 o 
  -6   9   5      176.74      193.83     19.08 o 
  -5   9   5     1131.97     1184.01     32.03 o 
  -4   9   5       29.95       28.43     10.87 o 
  -3   9   5      752.37      692.02     24.49 o 
  -2   9   5      492.62      531.36     31.12 o 
  -1   9   5      347.89      381.25     33.56 o 
   0   9   5      609.52      598.73     30.32 o 
   1   9   5      549.81      592.25     35.21 o 
   2   9   5     3851.71     3800.08     87.94 o 
   3   9   5      247.48      290.37     30.23 o 
   4   9   5     1111.77     1192.29     66.44 o 
   5   9   5      100.15       83.83     25.34 o 
   6   9   5      551.84      520.11     73.49 o 
   7   9   5       81.36       23.87     28.19 o 
  -9  10   5        0.27      -23.68     40.61 o 
  -8  10   5        1.75      -22.11     19.16 o 
  -7  10   5       91.00       75.70     15.39 o 
  -6  10   5      195.83      227.73     18.65 o 
  -5  10   5      641.01      623.43     25.43 o 
  -4  10   5      153.12      158.60     15.75 o 
  -3  10   5      633.23      629.23     26.12 o 
  -2  10   5       55.04       65.68     12.17 o 
  -1  10   5      572.96      559.57     21.91 o 
   0  10   5      360.11      360.00     20.32 o 
   1  10   5     1162.95     1087.48     45.51 o 
   2  10   5      378.41      383.79     32.35 o 
   3  10   5       87.36       59.75     21.73 o 
   4  10   5       15.70       -6.57     21.81 o 
   5  10   5        6.42        7.27     20.60 o 
   6  10   5      103.77       97.80     28.79 o 
   7  10   5        3.42       15.52     27.75 o 
  -9  11   5       18.32        1.54     37.12 o 
  -8  11   5       76.43       91.79     24.95 o 
  -7  11   5        1.12        0.12     17.90 o 
  -6  11   5        0.12        8.31     11.54 o 
  -5  11   5       54.87       58.97     13.43 o 
  -4  11   5      331.97      339.15     24.39 o 
  -3  11   5      222.62      233.15     21.31 o 
  -2  11   5      956.93      952.80     28.01 o 
  -1  11   5     1957.15     1923.46     39.13 o 
   0  11   5      512.44      541.04     57.52 o 
   1  11   5       49.34       24.16     18.44 o 
   2  11   5     2516.95     2443.36     71.09 o 
   3  11   5      725.02      701.44     56.58 o 
   4  11   5     1639.96     1605.64     62.71 o 
   5  11   5       63.58       15.93     21.88 o 
   6  11   5      354.84      261.05     40.94 o 
  -9  12   5        7.48        4.71     23.77 o 
  -8  12   5      124.56      135.32     29.89 o 
  -7  12   5        6.73       17.92     15.53 o 
  -6  12   5       53.89       46.86     14.04 o 
  -5  12   5      276.41      285.68     20.05 o 
  -4  12   5      275.52      291.87     22.57 o 
  -3  12   5     1640.82     1580.18     36.76 o 
  -2  12   5       14.84       31.22     12.26 o 
  -1  12   5     4306.48     4392.32     78.78 o 
   0  12   5       30.80       40.76     19.29 o 
   1  12   5      269.21      304.80     31.04 o 
   2  12   5       12.84       15.49     18.20 o 
   3  12   5     1546.80     1446.08     85.57 o 
   4  12   5      638.42      564.36     42.30 o 
   5  12   5       49.72       72.57     26.14 o 
   6  12   5        1.61      -27.32     24.44 o 
  -8  13   5        0.17       35.83     19.71 o 
  -7  13   5       29.45        6.81     16.25 o 
  -6  13   5       22.16       39.59     17.04 o 
  -5  13   5       60.33       77.22     14.27 o 
  -4  13   5      610.77      592.95     24.85 o 
  -3  13   5     1055.79     1034.85     30.75 o 
  -2  13   5      137.37      140.10     15.68 o 
  -1  13   5      700.56      705.39     33.69 o 
   0  13   5      764.30      775.19     81.81 o 
   1  13   5     1262.57     1188.76     69.67 o 
   2  13   5      812.59      724.49     50.87 o 
   3  13   5       75.64       65.61     23.05 o 
   4  13   5      526.20      462.00     89.80 o 
   5  13   5      207.81      192.34     49.26 o 
   6  13   5       75.15      112.55     31.60 o 
  -8  14   5       81.94       70.07     21.64 o 
  -7  14   5        3.34      -19.16     15.98 o 
  -6  14   5      175.71      153.57     22.08 o 
  -5  14   5      225.15      236.62     22.70 o 
  -4  14   5       42.50       53.68     14.01 o 
  -3  14   5     1504.73     1490.28     58.38 o 
  -2  14   5       14.72        9.98     11.13 o 
  -1  14   5     3527.76     3787.11     74.73 o 
   0  14   5       39.02       18.71     16.06 o 
   1  14   5     1307.49     1405.43     56.34 o 
   2  14   5       29.57       11.85     19.36 o 
   3  14   5      119.45      168.96     40.74 o 
   4  14   5       34.98       67.12     23.90 o 
   5  14   5      133.69       96.44     28.84 o 
   6  14   5      114.75       79.66     39.60 o 
  -8  15   5        1.15      -19.62     28.45 o 
  -7  15   5        7.93       14.42     17.97 o 
  -6  15   5       18.63       12.35     16.41 o 
  -5  15   5        4.96       10.69     14.81 o 
  -4  15   5      165.32      169.80     17.45 o 
  -3  15   5       65.80       68.28     14.53 o 
  -2  15   5      556.44      580.09     31.82 o 
  -1  15   5      643.30      713.39     34.74 o 
   0  15   5      939.23     1008.42     65.22 o 
   1  15   5      539.23      496.35     38.48 o 
   2  15   5      178.10      178.43     35.57 o 
   3  15   5      135.44      106.05     27.40 o 
   4  15   5      252.96      173.48     31.23 o 
   5  15   5      438.80      438.05     43.81 o 
   6  15   5       55.64       39.79     29.16 o 
  -8  16   5       70.59       84.98     24.30 o 
  -7  16   5       10.83       22.39     18.23 o 
  -6  16   5      433.26      427.62     46.20 o 
  -5  16   5       48.22       27.75     17.10 o 
  -4  16   5       24.44       38.59     13.43 o 
  -3  16   5      685.57      660.85     27.03 o 
  -2  16   5        7.83       14.43     15.76 o 
  -1  16   5       28.19       12.63     16.85 o 
   0  16   5       29.65       28.79     17.69 o 
   1  16   5      794.06      789.25     46.89 o 
   2  16   5      694.42      731.00     46.96 o 
   3  16   5        7.06      -12.53     21.86 o 
   4  16   5        4.13      -42.12     44.97 o 
   5  16   5       32.12       26.83     26.67 o 
  -7  17   5       17.89       21.38     18.73 o 
  -6  17   5      231.59      306.62     28.69 o 
  -5  17   5       38.92       18.45     16.67 o 
  -4  17   5       55.27       32.91     16.51 o 
  -3  17   5      179.82      180.69     23.13 o 
  -2  17   5     1038.64     1093.75     41.96 o 
  -1  17   5       10.51       13.07     17.94 o 
   0  17   5      346.25      328.92     29.16 o 
   1  17   5      428.71      431.51     45.71 o 
   2  17   5       86.33       59.56     25.32 o 
   3  17   5      973.63      900.80     72.75 o 
   4  17   5        5.89      -33.57     35.84 o 
   5  17   5      130.89      226.69     92.69 o 
  -7  18   5       59.99       53.76     21.41 o 
  -6  18   5       29.30       69.21     23.87 o 
  -5  18   5      254.71      288.36     56.67 o 
  -4  18   5      122.28      100.49     20.09 o 
  -3  18   5      539.19      481.71     31.12 o 
  -2  18   5       13.09       19.94     17.97 o 
  -1  18   5     1544.80     1502.15     62.00 o 
   0  18   5      514.96      560.20     36.11 o 
   1  18   5       79.52       98.96     45.03 o 
   2  18   5       22.01       19.10     23.92 o 
   3  18   5      465.61      490.14     44.54 o 
   4  18   5       31.60       27.70     51.88 o 
   5  18   5        1.29      -14.30     27.17 o 
  -7  19   5       17.51       -7.05     19.20 o 
  -6  19   5        0.29       20.70     18.75 o 
  -5  19   5        1.82       -8.72     16.90 o 
  -4  19   5      251.28      225.50     34.48 o 
  -3  19   5        1.69       11.70     22.92 o 
  -2  19   5      418.54      394.84     30.79 o 
  -1  19   5        4.11      -17.79     17.28 o 
   0  19   5        9.73       12.98     19.75 o 
   1  19   5      109.66      144.07     31.09 o 
   2  19   5       80.86       91.34     29.39 o 
   3  19   5      891.44      924.97    143.16 o 
   4  19   5       25.42       16.02     27.61 o 
  -6  20   5       35.65       49.72     25.42 o 
  -5  20   5      310.60      264.78     37.51 o 
  -4  20   5      341.79      353.03     39.10 o 
  -3  20   5      161.68       96.12     36.04 o 
  -2  20   5      773.08      774.87     39.52 o 
  -1  20   5      275.67      297.27     30.06 o 
   0  20   5      704.89      745.13    159.33 o 
   1  20   5      115.78       80.16     27.77 o 
   2  20   5      313.11      338.64     41.28 o 
   3  20   5       51.71       73.93     30.04 o 
   4  20   5      234.04      257.80     42.03 o 
  -6  21   5       37.86       40.25     28.90 o 
  -5  21   5        0.20       -7.95     25.27 o 
  -4  21   5      210.20      216.35     35.73 o 
  -3  21   5       55.10       21.56     26.58 o 
  -2  21   5        2.71      -22.96     22.33 o 
  -1  21   5       32.94        3.90     19.14 o 
   0  21   5      373.11      372.38     35.44 o 
   1  21   5      346.20      396.11     42.38 o 
   2  21   5       16.63       52.83     29.31 o 
   3  21   5       11.95       28.59     34.50 o 
  -5  22   5       71.84       85.03     33.48 o 
  -4  22   5      244.47      272.22     39.39 o 
  -3  22   5       39.13       60.27     29.42 o 
  -2  22   5      908.96      944.02     57.97 o 
  -1  22   5        4.10       11.26     21.08 o 
   0  22   5      421.34      441.74     35.31 o 
   1  22   5      102.10       97.26     34.83 o 
   2  22   5      304.01      423.40     77.85 o 
   3  22   5        7.63       28.72     29.80 o 
  -4  23   5        0.45        2.82     31.95 o 
  -3  23   5       28.35       36.54     28.27 o 
  -2  23   5      157.54       88.56     46.91 o 
  -1  23   5       60.33       31.57     29.30 o 
   0  23   5       42.00       40.92     23.10 o 
   1  23   5        1.55        8.90     25.41 o 
   2  23   5       70.92       67.32     60.74 o 
  -3  24   5      177.94      213.98     67.79 o 
  -2  24   5      741.75      855.62     59.18 o 
  -1  24   5       30.31       40.45     55.37 o 
   0  24   5      360.83      364.88     35.31 o 
   1  24   5       19.06       63.34     32.33 o 
  -2  25   5       56.92       49.75     32.46 o 
  -1  25   5       14.04       23.23     51.88 o 
  -9   0   6       13.94       23.62     31.95 o 
  -8   0   6      128.12       77.18     33.16 o 
  -7   0   6      469.17      520.28     52.75 o 
  -6   0   6      707.17      659.21     54.50 o 
  -5   0   6       16.78       49.57     17.46 o 
  -4   0   6      669.19      668.58     34.23 o 
  -3   0   6     1891.23     1998.85     78.93 o 
  -2   0   6     2315.63     2215.09     81.21 o 
  -1   0   6        9.70        2.54     12.57 o 
   0   0   6     2268.15     2264.86     57.52 o 
   1   0   6      969.62      964.05     70.94 o 
   2   0   6      878.88      889.72     39.71 o 
   3   0   6       84.12      128.48     32.95 o 
   4   0   6        5.75       51.55     19.70 o 
   5   0   6      400.77      426.59     53.42 o 
   6   0   6        0.01      -17.45     28.99 o 
  -9   1   6        7.10       22.50     22.28 o 
  -8   1   6      200.45      192.14     29.88 o 
  -7   1   6        9.81        0.94     16.97 o 
  -6   1   6      344.84      326.51     30.47 o 
  -5   1   6       18.06       15.03     19.99 o 
  -4   1   6        0.79        5.31     12.15 o 
  -3   1   6       49.31       40.87     17.05 o 
  -2   1   6      210.77      187.71     21.42 o 
  -1   1   6      305.38      313.76     20.86 o 
   0   1   6      205.32      246.23     22.49 o 
   1   1   6       22.10       16.79     10.07 o 
   2   1   6     2530.73     2481.00     45.42 o 
   3   1   6      422.72      417.94     28.56 o 
   4   1   6       39.76       38.38     19.14 o 
   5   1   6      294.00      273.76     32.70 o 
   6   1   6       68.12      101.79     28.24 o 
  -9   2   6      150.26      175.83     29.85 o 
  -8   2   6      291.44      270.58     32.26 o 
  -7   2   6       57.21       16.01     18.02 o 
  -6   2   6     1017.18     1051.11     49.06 o 
  -5   2   6      757.04      736.95     40.84 o 
  -4   2   6     2245.62     2282.17     87.87 o 
  -3   2   6       19.27      -13.96     12.34 o 
  -2   2   6     2815.22     2776.16     51.54 o 
  -1   2   6       43.17       45.88     12.31 o 
   0   2   6     2342.04     2323.87     39.90 o 
   1   2   6      556.37      562.56     26.06 o 
   2   2   6     1470.35     1498.78     34.82 o 
   3   2   6      238.68      257.56     18.58 o 
   4   2   6      112.19      118.70     19.49 o 
   5   2   6        3.58        8.11     16.14 o 
   6   2   6        2.01       19.79     21.98 o 
  -9   3   6        1.73       16.83     21.92 o 
  -8   3   6      246.28      233.27     31.37 o 
  -7   3   6       96.87      123.29     42.42 o 
  -6   3   6       73.71       70.57     17.43 o 
  -5   3   6      161.49      107.69     17.58 o 
  -4   3   6      252.52      301.15     21.75 o 
  -3   3   6       17.20        5.43     11.67 o 
  -2   3   6       58.43       84.20     14.03 o 
  -1   3   6       44.93       38.88     12.39 o 
   0   3   6        1.92        7.49      9.02 o 
   1   3   6      169.77      171.96     19.08 o 
   2   3   6        1.32      -12.34      9.79 o 
   3   3   6       74.44       75.14     16.03 o 
   4   3   6        0.29        4.27     14.16 o 
   5   3   6        1.15      -11.65     27.11 o 
   6   3   6       39.65       68.67     44.36 o 
  -9   4   6       45.10       88.48     27.12 o 
  -8   4   6       42.04       48.99     62.15 o 
  -7   4   6      111.76      135.25     24.34 o 
  -6   4   6      405.03      487.03     39.21 o 
  -5   4   6      723.86      787.32     41.14 o 
  -4   4   6     1332.31     1353.38     39.38 o 
  -3   4   6      690.92      673.70     23.76 o 
  -2   4   6     2850.54     2894.81     54.19 o 
  -1   4   6     2845.63     2681.40     62.71 o 
   0   4   6      948.17      970.23     25.85 o 
   1   4   6      272.25      244.83     16.23 o 
   2   4   6      752.92      748.72     37.09 o 
   3   4   6      705.70      783.62     33.27 o 
   4   4   6      142.23      157.25     21.01 o 
   5   4   6       19.31       28.96     17.19 o 
   6   4   6       97.37      136.02     23.44 o 
  -9   5   6        0.03        0.41     22.44 o 
  -8   5   6      114.72       84.50     24.68 o 
  -7   5   6        1.22       -0.26     14.93 o 
  -6   5   6      180.31      211.77     21.75 o 
  -5   5   6      249.83      284.78     22.77 o 
  -4   5   6       11.15       -0.50     13.75 o 
  -3   5   6       14.90       18.20     13.48 o 
  -2   5   6      100.95      112.97     15.75 o 
  -1   5   6        1.91      -14.93     10.81 o 
   0   5   6       95.81      113.91     15.61 o 
   1   5   6      463.07      431.90     19.53 o 
   2   5   6      477.83      435.58     24.52 o 
   3   5   6      200.82      222.29     22.06 o 
   4   5   6      306.24      311.69     25.78 o 
   5   5   6       90.72      115.61     21.43 o 
   6   5   6      189.09      179.45     25.99 o 
  -9   6   6       10.90       13.03     21.03 o 
  -8   6   6       31.31       65.28     23.05 o 
  -7   6   6       96.27       93.54     30.24 o 
  -6   6   6      130.92      157.04     22.27 o 
  -5   6   6      127.58       95.24     20.23 o 
  -4   6   6      434.99      445.28     20.98 o 
  -3   6   6     1970.55     1934.61     45.97 o 
  -2   6   6      148.63      135.68     16.79 o 
  -1   6   6      285.03      254.44     19.54 o 
   0   6   6      212.59      207.42     21.71 o 
   1   6   6     1249.00     1338.52     37.68 o 
   2   6   6       23.29       28.67     13.27 o 
   3   6   6        3.16        2.53     17.74 o 
   4   6   6       74.38       71.40     23.93 o 
   5   6   6      137.47      110.26     28.05 o 
   6   6   6       11.06       25.88     18.98 o 
  -9   7   6        0.86      -11.18     21.65 o 
  -8   7   6        3.45       30.01     21.63 o 
  -7   7   6        3.35        7.95     14.95 o 
  -6   7   6       41.59       37.27     15.42 o 
  -5   7   6       62.21       70.01     16.33 o 
  -4   7   6      115.48      134.00     15.22 o 
  -3   7   6       96.10       95.83     14.52 o 
  -2   7   6      303.98      298.39     20.01 o 
  -1   7   6       91.21      100.73     16.11 o 
   0   7   6       25.80       21.94     12.38 o 
   1   7   6      205.34      248.64     19.98 o 
   2   7   6        1.14       -0.42     16.11 o 
   3   7   6      195.67      187.33     28.08 o 
   4   7   6       58.61       47.74     23.01 o 
   5   7   6      150.34      142.89     29.03 o 
   6   7   6        1.83        5.85     23.90 o 
  -9   8   6        8.60      -24.83     30.47 o 
  -8   8   6      230.18      249.15     26.60 o 
  -7   8   6      173.58      197.53     27.19 o 
  -6   8   6      307.61      309.49     25.10 o 
  -5   8   6      256.18      273.25     26.44 o 
  -4   8   6      232.90      240.13     23.67 o 
  -3   8   6      496.86      474.73     39.80 o 
  -2   8   6       66.11       63.13     12.99 o 
  -1   8   6      645.95      599.72     27.01 o 
   0   8   6      106.37       75.14     17.65 o 
   1   8   6     2141.82     1986.83     95.91 o 
   2   8   6       75.27      115.67     23.86 o 
   3   8   6       10.27       24.72     20.59 o 
   4   8   6       14.62       14.63     24.56 o 
   5   8   6       81.41       24.83     56.85 o 
   6   8   6       51.07       41.75     27.71 o 
  -9   9   6       10.66       10.87     35.44 o 
  -8   9   6        0.01      -15.87     15.82 o 
  -7   9   6      156.03      195.68     23.24 o 
  -6   9   6       38.94       20.20     18.37 o 
  -5   9   6       24.62       23.26     12.59 o 
  -4   9   6      526.50      550.57     28.35 o 
  -3   9   6       77.42       86.95     14.23 o 
  -2   9   6        2.77        5.31     10.88 o 
  -1   9   6       89.39       92.66     15.82 o 
   0   9   6     1325.16     1324.47     52.15 o 
   1   9   6      148.29      195.30     37.52 o 
   2   9   6      331.11      283.98     30.94 o 
   3   9   6      208.98      213.50     29.84 o 
   4   9   6      654.18      577.13     43.33 o 
   5   9   6       23.99       44.21     26.43 o 
   6   9   6        7.31       18.04     26.16 o 
  -9  10   6        4.51       -5.24     33.42 o 
  -8  10   6       60.96       76.53     20.20 o 
  -7  10   6       72.87       56.91     18.43 o 
  -6  10   6       60.85       72.93     26.19 o 
  -5  10   6      683.74      732.98     39.68 o 
  -4  10   6      385.08      398.21     22.08 o 
  -3  10   6      571.64      606.16     25.27 o 
  -2  10   6      218.40      201.57     17.45 o 
  -1  10   6     2388.48     2418.54    108.07 o 
   0  10   6        8.69       33.02     19.57 o 
   1  10   6       14.31       26.81     19.03 o 
   2  10   6       57.39       52.69     33.96 o 
   3  10   6      325.52      391.92     63.22 o 
   4  10   6       26.29       26.15     24.63 o 
   5  10   6      194.34      207.16     35.07 o 
   6  10   6       17.28       -4.58     30.87 o 
  -8  11   6       20.96       25.55     22.35 o 
  -7  11   6       32.26       17.96     15.97 o 
  -6  11   6        0.11       10.30     15.15 o 
  -5  11   6        2.21       -7.68     12.03 o 
  -4  11   6      151.43      153.99     16.81 o 
  -3  11   6      933.30      937.26     34.43 o 
  -2  11   6      225.07      206.39     18.09 o 
  -1  11   6       57.03       35.12     20.88 o 
   0  11   6       61.44       45.21     21.14 o 
   1  11   6       67.54       73.58     24.10 o 
   2  11   6      406.53      413.02     35.78 o 
   3  11   6       16.80       30.43     22.09 o 
   4  11   6       78.06      144.69     29.15 o 
   5  11   6      122.33      192.95     56.11 o 
  -8  12   6       58.60       33.30     29.87 o 
  -7  12   6      150.28      154.19     23.05 o 
  -6  12   6      339.18      375.84     24.13 o 
  -5  12   6      307.07      310.58     22.62 o 
  -4  12   6       16.75       15.94     12.78 o 
  -3  12   6       95.35      104.72     15.47 o 
  -2  12   6      199.94      192.85     17.74 o 
  -1  12   6      880.94      995.54     48.59 o 
   0  12   6      159.15      162.39     27.70 o 
   1  12   6      129.48      190.43     29.01 o 
   2  12   6      101.42       54.43     23.28 o 
   3  12   6       45.57       27.44     22.38 o 
   4  12   6       49.02       58.97     27.11 o 
   5  12   6        1.95        0.66     36.85 o 
  -8  13   6       31.92       84.43     28.19 o 
  -7  13   6      174.93      187.49     41.61 o 
  -6  13   6       12.86       33.75     19.33 o 
  -5  13   6      212.51      224.59     30.36 o 
  -4  13   6       67.81       70.25     14.81 o 
  -3  13   6        2.83       17.49     12.67 o 
  -2  13   6      300.23      274.12     25.77 o 
  -1  13   6       39.89       26.53     46.33 o 
   0  13   6      433.64      446.34     37.64 o 
   1  13   6       31.77        9.30     20.41 o 
   2  13   6      702.27      755.60     46.83 o 
   3  13   6        3.62       -5.95     34.83 o 
   4  13   6      102.54      139.86     29.76 o 
   5  13   6        2.06      -11.53     23.29 o 
  -8  14   6        6.38       10.09     25.34 o 
  -7  14   6      155.99      192.81     48.79 o 
  -6  14   6       25.09       41.63     15.60 o 
  -5  14   6      201.31      218.47     20.52 o 
  -4  14   6      816.86      849.85     31.22 o 
  -3  14   6     2400.54     2417.02     57.58 o 
  -2  14   6       38.64       51.67     19.55 o 
  -1  14   6       99.48      108.35     20.85 o 
   0  14   6      191.86      159.20     29.05 o 
   1  14   6      918.09      995.92     52.26 o 
   2  14   6       42.77       40.53     24.65 o 
   3  14   6       30.58       70.45     26.10 o 
   4  14   6        5.88      -17.67     43.36 o 
   5  14   6        8.34       -0.19     27.03 o 
  -7  15   6        6.69        6.78     18.69 o 
  -6  15   6      247.34      244.20     26.94 o 
  -5  15   6       42.45       28.57     14.18 o 
  -4  15   6       21.04       36.21     14.65 o 
  -3  15   6        1.63       18.31     16.59 o 
  -2  15   6      307.45      282.59     37.47 o 
  -1  15   6        5.18      -14.39     17.17 o 
   0  15   6      476.09      536.91     41.54 o 
   1  15   6      125.79      125.41     29.43 o 
   2  15   6      157.73      178.02     32.46 o 
   3  15   6      121.87       76.02     27.41 o 
   4  15   6      659.82      659.23     50.00 o 
   5  15   6       19.73      -17.90     26.51 o 
  -7  16   6       26.96        6.21     19.59 o 
  -6  16   6       65.99       99.78     29.31 o 
  -5  16   6       54.08       37.02     15.34 o 
  -4  16   6      218.06      245.64     21.43 o 
  -3  16   6        9.54        7.47     17.10 o 
  -2  16   6      839.31      812.94     39.69 o 
  -1  16   6      182.13      165.18     24.69 o 
   0  16   6       32.16       99.82     28.48 o 
   1  16   6       83.76      111.22     28.42 o 
   2  16   6       69.05       95.56     27.62 o 
   3  16   6       54.14       84.91     42.22 o 
   4  16   6        0.00      -24.05     24.32 o 
  -7  17   6        5.81       13.26     38.69 o 
  -6  17   6       19.31       -8.45     18.59 o 
  -5  17   6      120.35      129.63     22.74 o 
  -4  17   6       23.36       48.53     19.29 o 
  -3  17   6        2.43       -6.38     17.26 o 
  -2  17   6        1.81        8.91     17.64 o 
  -1  17   6       29.70       16.96     19.82 o 
   0  17   6      374.07      487.49     43.58 o 
   1  17   6      223.58      276.87     36.77 o 
   2  17   6      176.83      150.60     32.12 o 
   3  17   6       44.55       34.48     25.82 o 
   4  17   6      250.59      278.79     90.67 o 
  -6  18   6       51.59       63.03     22.83 o 
  -5  18   6       28.94       24.39     18.97 o 
  -4  18   6        3.22       -5.73     16.87 o 
  -3  18   6      284.59      244.96     34.99 o 
  -2  18   6       65.23       86.30     21.48 o 
  -1  18   6       42.42       22.59     34.84 o 
   0  18   6      204.94      235.74     35.26 o 
   1  18   6       35.65       -1.07     24.09 o 
   2  18   6        3.02       -1.48     25.11 o 
   3  18   6       46.69       60.65     28.76 o 
  -6  19   6       29.09       18.12     25.82 o 
  -5  19   6        3.91       29.18     27.19 o 
  -4  19   6        3.54       -8.93     24.38 o 
  -3  19   6      137.46      162.80     25.09 o 
  -2  19   6      102.45      126.80     24.96 o 
  -1  19   6       75.43       75.11     26.78 o 
   0  19   6       23.84       -0.57     24.28 o 
   1  19   6       68.83       69.16     28.17 o 
   2  19   6      466.98      408.93     44.18 o 
   3  19   6       76.67       89.75     32.49 o 
  -5  20   6       30.65       -8.51     26.07 o 
  -4  20   6       14.08       -0.99     44.10 o 
  -3  20   6      230.79      239.96     29.32 o 
  -2  20   6       27.12       10.53     19.74 o 
  -1  20   6       58.90       71.58     24.02 o 
   0  20   6      185.34      136.48     32.88 o 
   1  20   6       35.53       44.83     29.14 o 
   2  20   6       23.26       -0.90     25.19 o 
  -5  21   6        5.31        5.68     47.52 o 
  -4  21   6       25.41       54.86     30.16 o 
  -3  21   6       99.19      168.60     35.63 o 
  -2  21   6      130.04      143.27     26.86 o 
  -1  21   6      168.24      178.77     30.75 o 
   0  21   6       34.31       24.01     27.69 o 
   1  21   6      104.08      101.58     31.78 o 
   2  21   6       11.15       -3.39     28.41 o 
  -4  22   6        0.35       17.38     29.99 o 
  -3  22   6        6.40       40.66     30.32 o 
  -2  22   6       37.56       36.17     30.01 o 
  -1  22   6        0.06      -30.99     20.66 o 
   0  22   6       10.88      -29.80     32.22 o 
   1  22   6        7.50       39.65     29.43 o 
  -3  23   6       19.21       35.72     30.99 o 
  -2  23   6       10.72       -5.17     27.50 o 
  -1  23   6      146.06      169.20     30.67 o 
   0  23   6      327.63      326.09     43.56 o 
  -9   1   7       12.79       16.73     24.25 o 
  -8   1   7        6.37        9.96     20.84 o 
  -7   1   7       45.03       91.80     24.58 o 
  -6   1   7      337.93      458.88     36.87 o 
  -5   1   7        2.97       11.58     14.40 o 
  -4   1   7     1383.73     1422.69     51.77 o 
  -3   1   7       27.39        3.16     24.03 o 
  -2   1   7      541.87      505.97     56.04 o 
  -1   1   7     2738.59     2678.97     68.37 o 
   0   1   7     1489.46     1435.47     39.77 o 
   1   1   7     3245.29     3161.47     52.75 o 
   2   1   7      183.56      195.61     17.36 o 
   3   1   7     1880.53     1961.98     44.39 o 
   4   1   7      357.60      338.79     34.97 o 
   5   1   7      237.11      277.55     37.05 o 
  -9   2   7       35.07       27.92     30.20 o 
  -8   2   7        0.87      -12.64     21.72 o 
  -7   2   7       47.93       74.42     44.36 o 
  -6   2   7        9.67       33.28     26.78 o 
  -5   2   7       25.31       33.50     14.63 o 
  -4   2   7      724.87      795.29     70.87 o 
  -3   2   7        0.10       -1.71     24.63 o 
  -2   2   7       12.93       17.93     15.71 o 
  -1   2   7      211.22      182.52     36.11 o 
   0   2   7     1468.41     1514.41     41.40 o 
   1   2   7      300.46      288.40     19.20 o 
   2   2   7       44.29       49.20     25.07 o 
   3   2   7       19.35       48.26     16.86 o 
   4   2   7        5.00       -0.83     15.59 o 
   5   2   7      103.75       90.63     28.36 o 
  -9   3   7       12.81       16.66     47.59 o 
  -8   3   7      197.26      201.84     35.91 o 
  -7   3   7        1.01       -5.83     19.55 o 
  -6   3   7       81.08      106.35     24.83 o 
  -5   3   7       10.65      -17.94     15.97 o 
  -4   3   7      241.00      262.73     70.14 o 
  -3   3   7     1225.00     1210.57     57.52 o 
  -2   3   7     1113.33     1086.33     43.84 o 
  -1   3   7      278.26      292.09     21.38 o 
   0   3   7      509.01      501.98     26.27 o 
   1   3   7     1563.98     1578.04     42.92 o 
   2   3   7      379.28      415.08     22.22 o 
   3   3   7      688.52      690.25     33.81 o 
   4   3   7       73.19       38.44     17.57 o 
   5   3   7      843.96      813.80     92.08 o 
  -9   4   7       30.32       13.80     33.29 o 
  -8   4   7      321.94      256.55     36.98 o 
  -7   4   7        9.52      -28.39     33.02 o 
  -6   4   7        5.08       -0.15     15.19 o 
  -5   4   7       20.55       37.04     15.48 o 
  -4   4   7       43.59       62.20     15.91 o 
  -3   4   7       12.67       13.27     15.98 o 
  -2   4   7      235.25      280.60     27.38 o 
  -1   4   7      487.07      478.80     26.13 o 
   0   4   7       99.44       98.02     16.50 o 
   1   4   7       12.81       12.34     22.49 o 
   2   4   7      457.46      492.05     28.32 o 
   3   4   7        0.15        8.73     15.58 o 
   4   4   7       34.52       18.62     17.11 o 
   5   4   7       20.67       18.97     18.87 o 
  -9   5   7       18.49       28.39     25.53 o 
  -8   5   7       55.77       20.49     22.20 o 
  -7   5   7       26.57       12.66     22.42 o 
  -6   5   7       34.36       23.24     17.09 o 
  -5   5   7      112.30       82.35     18.12 o 
  -4   5   7       27.96       43.11     15.52 o 
  -3   5   7      310.01      329.67     28.83 o 
  -2   5   7      177.99      202.72     35.00 o 
  -1   5   7      592.16      576.57     31.02 o 
   0   5   7     1918.49     1925.32     65.45 o 
   1   5   7      636.08      632.94     29.97 o 
   2   5   7      553.56      597.55     30.45 o 
   3   5   7      236.28      283.40     47.77 o 
   4   5   7      282.14      271.47     27.31 o 
   5   5   7       90.65      111.32     23.42 o 
  -9   6   7      114.53      121.58     31.15 o 
  -8   6   7        0.86      -17.82     19.42 o 
  -7   6   7       82.20       63.01     19.14 o 
  -6   6   7        4.61        6.57     15.70 o 
  -5   6   7       33.98       34.23     15.95 o 
  -4   6   7        4.21        0.75     14.12 o 
  -3   6   7      480.95      483.19     33.69 o 
  -2   6   7     1190.76     1150.10     37.14 o 
  -1   6   7      220.10      222.90     31.34 o 
   0   6   7        1.67       32.30     21.57 o 
   1   6   7      116.19      149.52     24.62 o 
   2   6   7      136.57      139.24     25.52 o 
   3   6   7      127.99      174.26     22.32 o 
   4   6   7        0.71       11.22     16.14 o 
   5   6   7       57.90       56.62     20.97 o 
  -8   7   7       30.93       14.50     23.96 o 
  -7   7   7       11.03       14.36     21.51 o 
  -6   7   7       12.11        0.83     15.29 o 
  -5   7   7     1023.12     1026.22     40.01 o 
  -4   7   7        5.44      -14.88     27.88 o 
  -3   7   7      663.01      680.55     31.76 o 
  -2   7   7       95.92      138.31     19.08 o 
  -1   7   7      700.04      739.19     41.29 o 
   0   7   7      724.24      772.47     52.53 o 
   1   7   7       31.13        0.90     18.13 o 
   2   7   7      393.47      378.68     35.58 o 
   3   7   7      604.89      581.86     32.57 o 
   4   7   7      805.16      800.37     49.25 o 
   5   7   7       45.09       15.06     19.13 o 
  -8   8   7        1.76      -23.29     19.27 o 
  -7   8   7      175.47      199.54     24.81 o 
  -6   8   7       20.44       28.95     16.61 o 
  -5   8   7       25.15       24.56     17.07 o 
  -4   8   7      715.70      663.90     32.09 o 
  -3   8   7      136.91      151.69     17.63 o 
  -2   8   7        7.12       -6.80     12.82 o 
  -1   8   7        8.52        0.72     13.22 o 
   0   8   7      962.04      899.92     46.13 o 
   1   8   7       96.42      117.19     25.39 o 
   2   8   7        0.40        2.00     22.95 o 
   3   8   7       52.47       48.79     24.76 o 
   4   8   7      122.13      146.34     23.43 o 
   5   8   7        0.20       15.47     20.62 o 
  -8   9   7        7.69        9.15     18.24 o 
  -7   9   7      258.74      244.17     26.24 o 
  -6   9   7       15.48       30.50     19.37 o 
  -5   9   7       92.32       89.06     19.31 o 
  -4   9   7        1.86        4.01     14.03 o 
  -3   9   7      401.97      419.03     23.70 o 
  -2   9   7      283.37      273.98     23.09 o 
  -1   9   7      369.36      370.14     25.35 o 
   0   9   7     1146.86     1083.57     92.08 o 
   1   9   7       70.59      104.02     25.72 o 
   2   9   7     1287.11     1244.99     68.59 o 
   3   9   7       38.16       36.80     23.97 o 
   4   9   7      378.29      329.17     39.10 o 
   5   9   7       91.08       91.67     24.75 o 
  -8  10   7       37.68       34.69     20.26 o 
  -7  10   7       28.97       49.67     19.65 o 
  -6  10   7        0.81       15.28     16.76 o 
  -5  10   7      168.97      160.61     22.29 o 
  -4  10   7       63.40       72.73     18.06 o 
  -3  10   7      507.22      538.04     26.27 o 
  -2  10   7       25.94       44.21     15.77 o 
  -1  10   7      110.02      107.58     26.06 o 
   0  10   7      100.68      119.14     25.91 o 
   1  10   7       34.12       50.23     22.60 o 
   2  10   7      101.36       83.51     25.71 o 
   3  10   7       16.39      -41.71     36.71 o 
   4  10   7        9.40       20.57     25.05 o 
   5  10   7        3.22       46.66     29.50 o 
  -8  11   7       12.70        6.81     18.98 o 
  -7  11   7       27.22       36.39     19.34 o 
  -6  11   7        0.44      -22.73     20.73 o 
  -5  11   7      268.46      266.60     25.89 o 
  -4  11   7        3.13       18.42     13.72 o 
  -3  11   7      860.59      839.15     36.58 o 
  -2  11   7      182.12      236.02     22.36 o 
  -1  11   7      170.43      171.45     29.03 o 
   0  11   7      981.61     1009.62     50.73 o 
   1  11   7     1002.18      917.67     64.97 o 
   2  11   7     1847.83     1780.89     66.94 o 
   3  11   7        9.56       -0.40     21.40 o 
   4  11   7       70.54       54.97     64.77 o 
  -8  12   7       21.53       10.22     26.39 o 
  -7  12   7       24.06        9.36     18.15 o 
  -6  12   7      166.28      192.83     25.04 o 
  -5  12   7      753.20      707.98     36.31 o 
  -4  12   7      160.63      169.44     19.02 o 
  -3  12   7      710.07      737.27     31.25 o 
  -2  12   7       53.52       68.60     28.19 o 
  -1  12   7     1266.29     1337.38     85.91 o 
   0  12   7       58.43       79.75     28.99 o 
   1  12   7      135.75      114.97     27.71 o 
   2  12   7       87.97      137.48     29.85 o 
   3  12   7       48.64       35.45     26.53 o 
   4  12   7        1.39       10.44     25.91 o 
  -7  13   7        5.22       -2.68     17.79 o 
  -6  13   7       11.51      -21.75     14.50 o 
  -5  13   7      334.61      309.74     27.20 o 
  -4  13   7        1.91      -19.70     13.13 o 
  -3  13   7      466.03      482.97     26.23 o 
  -2  13   7      152.69      142.87     24.11 o 
  -1  13   7      423.85      497.90     41.71 o 
   0  13   7      399.39      382.73     38.69 o 
   1  13   7        5.10        6.80     21.64 o 
   2  13   7      139.08      104.81     28.26 o 
   3  13   7      453.24      482.43     44.58 o 
   4  13   7      446.06      457.32     46.31 o 
  -7  14   7        8.83       19.32     37.85 o 
  -6  14   7       26.59       38.61     24.29 o 
  -5  14   7      189.74      193.74     20.86 o 
  -4  14   7       79.59      104.57     21.27 o 
  -3  14   7     1012.66     1149.82     46.27 o 
  -2  14   7       17.39        1.69     18.38 o 
  -1  14   7      346.57      409.48     40.06 o 
   0  14   7       21.29       25.32     23.34 o 
   1  14   7      359.27      395.08     40.79 o 
   2  14   7        8.52       17.17     32.28 o 
   3  14   7       88.70       67.28     28.76 o 
   4  14   7      103.27       69.33     31.06 o 
  -7  15   7        0.69      -28.44     29.67 o 
  -6  15   7       10.37       49.52     19.12 o 
  -5  15   7        1.61      -18.03     13.77 o 
  -4  15   7      242.43      229.29     22.41 o 
  -3  15   7        3.95       17.31     18.92 o 
  -2  15   7      204.02      204.98     27.66 o 
  -1  15   7      141.72       97.11     49.40 o 
   0  15   7      409.97      413.12     42.00 o 
   1  15   7       78.20      106.19     29.45 o 
   2  15   7       62.85       41.81     50.27 o 
   3  15   7      242.75      266.55     39.36 o 
  -6  16   7       11.41       -3.57     23.57 o 
  -5  16   7        4.90        1.06     14.76 o 
  -4  16   7        7.71       30.88     18.56 o 
  -3  16   7       10.89       -1.65     18.09 o 
  -2  16   7       42.90       41.84     20.62 o 
  -1  16   7      229.19      236.23     35.12 o 
   0  16   7       99.89       81.69     30.69 o 
   1  16   7      378.53      388.84     43.42 o 
   2  16   7       29.99       14.10     26.77 o 
   3  16   7        0.48       18.65     28.29 o 
  -6  17   7      136.05      161.91     26.19 o 
  -5  17   7       30.74       46.23     31.40 o 
  -4  17   7      285.59      273.52     33.61 o 
  -3  17   7        6.22       29.86     20.59 o 
  -2  17   7      459.09      510.15     37.61 o 
  -1  17   7      167.60      192.16     35.39 o 
   0  17   7        4.76       14.84     25.86 o 
   1  17   7      888.09      964.35     58.46 o 
   2  17   7       38.88       22.21     28.36 o 
  -5  18   7      156.98      195.98     37.14 o 
  -4  18   7       23.79       44.21     21.64 o 
  -3  18   7      221.59      245.70     30.70 o 
  -2  18   7      261.08      274.51     43.16 o 
  -1  18   7      148.29      143.55     33.74 o 
   0  18   7        6.06       -5.98     26.56 o 
   1  18   7       71.88       42.15     29.43 o 
   2  18   7       33.03       40.01     29.35 o 
  -5  19   7       55.64       28.28     30.19 o 
  -4  19   7      318.12      364.00     34.16 o 
  -3  19   7        5.39       15.37     20.83 o 
  -2  19   7       95.39      122.43     26.39 o 
  -1  19   7       46.51      -40.16     90.94 o 
   0  19   7       60.48       74.36     31.56 o 
   1  19   7      270.32      347.79     43.78 o 
  -4  20   7      189.37      237.92     41.11 o 
  -3  20   7       63.11       72.64     35.85 o 
  -2  20   7      215.36      244.48     32.64 o 
  -1  20   7       38.59       25.17     28.88 o 
   0  20   7      158.37      153.93     36.64 o 
  -3  21   7       16.16       31.61     24.22 o 
  -2  21   7       43.42       51.37     32.53 o 
  -1  21   7      116.95       98.67     37.72 o 
  -8   0   8       40.96        0.13     35.03 o 
  -7   0   8       38.87      110.34     38.52 o 
  -6   0   8       20.61       21.88     28.73 o 
  -5   0   8       88.70       94.23     36.24 o 
  -4   0   8      574.00      693.31     58.53 o 
  -3   0   8       27.94        0.00     24.83 o 
  -2   0   8      398.38      335.71     43.36 o 
  -1   0   8      412.76      440.82     47.12 o 
   0   0   8      329.38      306.18     43.36 o 
   1   0   8       88.63       66.31     29.93 o 
   2   0   8       36.06       27.05     20.52 o 
   3   0   8       48.39       47.12     33.56 o 
   4   0   8      227.70      198.13     47.52 o 
  -8   1   8        8.26       28.28     24.72 o 
  -7   1   8       11.03        2.89     20.17 o 
  -6   1   8        3.25      -27.99     18.66 o 
  -5   1   8      125.58      108.47     24.25 o 
  -4   1   8        3.89        6.55     17.56 o 
  -3   1   8      111.37      111.75     24.32 o 
  -2   1   8      100.47      123.05     23.67 o 
  -1   1   8        0.19        9.77     16.89 o 
   0   1   8      668.13      585.97     37.30 o 
   1   1   8      169.98      142.16     25.62 o 
   2   1   8       10.25       11.46     19.02 o 
   3   1   8      345.08      365.09     29.26 o 
   4   1   8       37.71       17.59     52.69 o 
  -8   2   8       63.22       40.95     47.59 o 
  -7   2   8       90.21       75.26     25.25 o 
  -6   2   8      141.98      139.78     28.09 o 
  -5   2   8       31.18       12.68     26.91 o 
  -4   2   8      590.31      586.71     39.34 o 
  -3   2   8       36.54       37.08     19.12 o 
  -2   2   8      569.09      586.99     37.16 o 
  -1   2   8       25.72       38.26     18.50 o 
   0   2   8       64.20       72.33     22.41 o 
   1   2   8        4.31       18.41     14.76 o 
   2   2   8        3.17        1.75     19.49 o 
   3   2   8       33.15       54.18     18.76 o 
   4   2   8        4.59        8.66     23.06 o 
  -8   3   8       16.84      -23.49     23.02 o 
  -7   3   8       31.65       14.40     22.08 o 
  -6   3   8        4.87        2.56     26.91 o 
  -5   3   8        9.25       -2.06     32.82 o 
  -4   3   8        4.23       11.87     17.93 o 
  -3   3   8       71.55       55.98     19.67 o 
  -2   3   8       20.53       11.22     18.26 o 
  -1   3   8       15.46       -4.15     16.43 o 
   0   3   8        4.62       -6.60     17.75 o 
   1   3   8        2.26        9.17     16.63 o 
   2   3   8       69.20       34.35     21.51 o 
   3   3   8       80.28       73.84     20.38 o 
   4   3   8        0.85       -4.91     19.03 o 
  -8   4   8       25.28       19.53     25.57 o 
  -7   4   8       67.04       46.68     25.88 o 
  -6   4   8      360.70      364.41     36.65 o 
  -5   4   8      130.52      135.34     26.90 o 
  -4   4   8      176.55      194.66     43.56 o 
  -3   4   8      252.16      193.11     27.19 o 
  -2   4   8      734.02      685.60     39.85 o 
  -1   4   8      205.73      172.90     25.88 o 
   0   4   8       56.46       65.74     18.93 o 
   1   4   8       66.21       80.96     24.39 o 
   2   4   8      218.45      230.01     31.18 o 
   3   4   8        3.70      -32.08     24.90 o 
   4   4   8      359.81      374.09     31.83 o 
  -8   5   8       32.57       43.34     41.01 o 
  -7   5   8        0.07       27.94     22.38 o 
  -6   5   8       50.62       58.02     19.77 o 
  -5   5   8      101.16      117.04     20.62 o 
  -4   5   8       52.89       42.80     19.78 o 
  -3   5   8       44.75       23.65     19.64 o 
  -2   5   8      333.31      380.33     32.23 o 
  -1   5   8       68.62       74.20     21.35 o 
   0   5   8       85.42       88.82     18.23 o 
   1   5   8      292.18      287.65     32.01 o 
   2   5   8       28.59       38.94     23.69 o 
   3   5   8        0.87       13.41     23.80 o 
   4   5   8       25.15       26.83     33.19 o 
  -8   6   8       27.63       54.43     26.05 o 
  -7   6   8       18.02       -5.53     33.49 o 
  -6   6   8       36.67       33.30     17.49 o 
  -5   6   8      200.74      187.57     23.77 o 
  -4   6   8       16.80        3.16     17.18 o 
  -3   6   8       10.04        0.81     16.80 o 
  -2   6   8        2.15       -9.14     16.84 o 
  -1   6   8      578.10      575.40     37.77 o 
   0   6   8      237.42      238.45     30.34 o 
   1   6   8        6.92       50.17     24.09 o 
   2   6   8      120.36      138.05     28.47 o 
   3   6   8       14.19       39.37     25.26 o 
   4   6   8       18.11       33.00     28.26 o 
  -8   7   8        1.24       14.66     32.62 o 
  -7   7   8       34.23       59.41     24.85 o 
  -6   7   8       74.11       68.07     19.80 o 
  -5   7   8        0.78      -15.19     15.09 o 
  -4   7   8      164.55      173.18     27.54 o 
  -3   7   8       41.78       41.32     20.87 o 
  -2   7   8        2.10      -13.36     16.73 o 
  -1   7   8        0.97       -3.43     14.52 o 
   0   7   8      106.85       84.10     24.95 o 
   1   7   8      159.63      168.03     29.28 o 
   2   7   8       40.12       21.46     34.97 o 
   3   7   8       66.53       83.48     26.99 o 
   4   7   8       89.28       55.23     36.44 o 
  -7   8   8        6.16       16.42     19.76 o 
  -6   8   8        1.30      -16.17     16.59 o 
  -5   8   8       18.91       40.35     18.02 o 
  -4   8   8      220.97      223.57     29.22 o 
  -3   8   8      458.86      423.43     64.50 o 
  -2   8   8      143.27      154.96     26.00 o 
  -1   8   8      279.49      268.66     32.79 o 
   0   8   8       59.95       22.88     22.53 o 
   1   8   8      143.79       83.20     34.77 o 
   2   8   8        0.18      -18.18     22.33 o 
   3   8   8      105.15      120.89     37.65 o 
   4   8   8       12.11       -9.18     23.06 o 
  -7   9   8        0.09       -4.88     19.89 o 
  -6   9   8        4.81       42.28     19.35 o 
  -5   9   8       24.77       21.40     17.36 o 
  -4   9   8        0.64      -14.42     14.91 o 
  -3   9   8        8.85        8.29     18.50 o 
  -2   9   8      498.39      564.12     53.69 o 
  -1   9   8      551.52      503.23     86.04 o 
   0   9   8      197.50      182.01     30.60 o 
   1   9   8       42.63       63.95     25.18 o 
   2   9   8       75.86       81.12     26.99 o 
   3   9   8      360.69      367.43     41.43 o 
  -7  10   8       16.20       29.52     20.84 o 
  -6  10   8      455.70      401.05     32.67 o 
  -5  10   8        1.64       -1.16     17.16 o 
  -4  10   8       16.93       21.61     17.38 o 
  -3  10   8      216.58      227.42     29.88 o 
  -2  10   8      105.16       84.92     26.43 o 
  -1  10   8      186.80      177.05     32.31 o 
   0  10   8        0.77      -12.25     24.09 o 
   1  10   8       73.84       78.80     27.03 o 
   2  10   8       18.74        2.24     22.78 o 
   3  10   8       92.74       71.57     28.51 o 
  -7  11   8       13.11      -13.00     19.33 o 
  -6  11   8        1.69       22.10     18.43 o 
  -5  11   8      301.23      320.15     33.19 o 
  -4  11   8       10.31       -2.92     15.69 o 
  -3  11   8       43.62       70.35     24.56 o 
  -2  11   8        1.89       37.11     23.94 o 
  -1  11   8        2.62       48.30     25.09 o 
   0  11   8      103.74      156.12     37.92 o 
   1  11   8      222.60      232.90     48.46 o 
   2  11   8      204.08      330.02     97.79 o 
   3  11   8        4.69      -24.14     24.42 o 
  -7  12   8       16.06       37.88     21.57 o 
  -6  12   8        0.76        5.02     18.97 o 
  -5  12   8       67.30       62.21     20.43 o 
  -4  12   8       30.93       37.58     18.05 o 
  -3  12   8      216.19      193.43     45.10 o 
  -2  12   8        4.05       31.07     24.72 o 
  -1  12   8      106.95      135.14     34.30 o 
   0  12   8        0.24      -32.30     21.54 o 
   1  12   8       23.44       18.53     25.67 o 
   2  12   8        0.38      -14.62     23.63 o 
   3  12   8       58.96      113.25     34.75 o 
  -6  13   8       45.87       64.79     21.56 o 
  -5  13   8       34.10       34.28     18.60 o 
  -4  13   8       21.34       -5.31     17.11 o 
  -3  13   8       81.52      154.16     31.01 o 
  -2  13   8       46.84       62.38     28.17 o 
  -1  13   8       70.33       46.81     26.22 o 
   0  13   8      151.45      171.81     33.69 o 
   1  13   8       19.66       45.00     27.76 o 
   2  13   8      196.63      279.28     64.30 o 
  -6  14   8       25.92        4.31     19.57 o 
  -5  14   8      401.26      352.67     31.25 o 
  -4  14   8       51.39       56.64     27.22 o 
  -3  14   8       79.78       65.40     22.89 o 
  -2  14   8        0.37      -34.03     22.69 o 
  -1  14   8        7.52       25.60     26.78 o 
   0  14   8      101.39      123.58     32.07 o 
   1  14   8        2.95       25.44     38.46 o 
   2  14   8       29.61       36.50     44.43 o 
  -5  15   8       36.58       26.63     20.34 o 
  -4  15   8       20.03       27.92     38.73 o 
  -3  15   8        6.12       19.32     20.99 o 
  -2  15   8       74.60       82.56     28.61 o 
  -1  15   8      442.06      471.93     46.56 o 
   0  15   8       48.93       74.50     31.89 o 
   1  15   8       11.44       30.45     30.77 o 
  -5  16   8        5.71       32.83     27.58 o 
  -4  16   8       58.49       79.44     24.67 o 
  -3  16   8        3.90       11.68     21.68 o 
  -2  16   8       33.25       39.75     28.72 o 
  -1  16   8        7.60       11.16     43.56 o 
   0  16   8       26.93       26.29     28.50 o 
   1  16   8        0.33       10.90     29.42 o 
  -4  17   8        5.14       41.57     23.43 o 
  -3  17   8       16.78       27.05     23.20 o 
  -2  17   8       22.83       56.38     30.60 o 
  -1  17   8      112.39      119.54     33.93 o 
   0  17   8      195.86      216.43     40.60 o 
  -3  18   8       16.35       24.76     22.88 o 
  -2  18   8      100.18      102.85     33.65 o 
  -1  18   8        4.30       42.61     30.73 o 
  -7   1   9       40.17       60.30     27.71 o 
  -6   1   9      387.88      377.73     53.22 o 
  -5   1   9        1.69       13.53     21.36 o 
  -4   1   9      247.09      254.71     34.23 o 
  -3   1   9      317.65      310.72     33.69 o 
  -2   1   9      600.72      631.00     40.95 o 
  -1   1   9      985.54      981.88     68.79 o 
   0   1   9       49.47        7.27     20.51 o 
   1   1   9      529.83      407.38     36.50 o 
   2   1   9      154.07      158.53     41.34 o 
  -7   2   9        0.21       16.50     23.62 o 
  -6   2   9       31.86       47.38     24.20 o 
  -5   2   9       58.70       53.23     23.97 o 
  -4   2   9       17.24        7.00     20.45 o 
  -3   2   9      533.40      496.46     39.10 o 
  -2   2   9        6.24       35.03     20.53 o 
  -1   2   9      117.89      132.54     25.62 o 
   0   2   9      319.27      223.48     36.18 o 
   1   2   9       14.95       24.43     30.60 o 
   2   2   9      190.20      144.84     40.81 o 
   3   2   9       32.82       22.42     38.39 o 
  -7   3   9       13.96        1.43     40.81 o 
  -6   3   9       18.68       -1.62     22.96 o 
  -5   3   9        4.11       33.95     21.43 o 
  -4   3   9       82.47      105.97     26.45 o 
  -3   3   9      123.05      147.74     27.75 o 
  -2   3   9      132.40       76.02     30.20 o 
  -1   3   9      432.71      412.59     36.23 o 
   0   3   9      267.77      301.24     33.00 o 
   1   3   9      476.73      593.30     61.34 o 
   2   3   9        3.74       51.28     35.57 o 
   3   3   9      200.54      194.63     34.21 o 
  -7   4   9        5.98      -18.52     36.71 o 
  -6   4   9        9.89      -22.61     20.48 o 
  -5   4   9       52.35       17.82     22.27 o 
  -4   4   9       32.88       51.06     22.71 o 
  -3   4   9        4.87        2.89     18.86 o 
  -2   4   9      700.29      726.06     61.61 o 
  -1   4   9      119.78      149.83     65.91 o 
   0   4   9       40.06       30.34     33.16 o 
   1   4   9       28.60        5.24     31.41 o 
   2   4   9       35.45       96.78     38.12 o 
  -7   5   9        1.77       20.85     25.27 o 
  -6   5   9        1.76       21.62     22.40 o 
  -5   5   9       78.90       72.76     25.29 o 
  -4   5   9      129.77      133.93     27.15 o 
  -3   5   9      340.28      454.22     38.26 o 
  -2   5   9      114.01       74.65     23.06 o 
  -1   5   9       43.76       81.41     23.52 o 
   0   5   9       92.98       75.71     37.32 o 
   1   5   9      392.64      408.20     57.45 o 
   2   5   9      321.17      382.06     40.51 o 
  -7   6   9        5.58      -13.41     23.71 o 
  -6   6   9        7.62      -26.43     20.86 o 
  -5   6   9       18.53        8.17     21.96 o 
  -4   6   9       52.79      116.15     25.72 o 
  -3   6   9       21.08       13.93     20.92 o 
  -2   6   9        2.20       24.01     20.90 o 
  -1   6   9       75.32       64.83     34.77 o 
   0   6   9       69.24       46.04     34.23 o 
   1   6   9       88.25       52.48     38.26 o 
   2   6   9       76.24       39.00     33.09 o 
  -6   7   9        8.90        7.63     19.14 o 
  -5   7   9      303.92      322.17     36.77 o 
  -4   7   9        8.45        0.76     22.28 o 
  -3   7   9        2.68       19.14     20.92 o 
  -2   7   9      422.86      413.96     37.86 o 
  -1   7   9      262.32      144.70     42.82 o 
   0   7   9      107.83      143.90     43.63 o 
   1   7   9        4.69       66.27     26.10 o 
   2   7   9      489.42      602.44     47.89 o 
  -6   8   9       48.33       42.39     22.34 o 
  -5   8   9       25.54       38.81     24.97 o 
  -4   8   9       19.96       62.42     34.03 o 
  -3   8   9        9.45       17.94     20.47 o 
  -2   8   9      196.32      185.78     46.31 o 
  -1   8   9       34.35        3.49     32.22 o 
   0   8   9      100.72       75.57     40.81 o 
   1   8   9      119.70      166.66     34.23 o 
   2   8   9        0.51      -12.03     47.85 o 
  -6   9   9       19.61       34.51     20.85 o 
  -5   9   9       76.42       89.78     26.66 o 
  -4   9   9        8.97        3.06     25.97 o 
  -3   9   9      266.35      361.60     66.71 o 
  -2   9   9      224.74      297.86     52.62 o 
  -1   9   9        9.09        7.38     34.90 o 
   0   9   9      433.73      415.72     60.27 o 
   1   9   9       29.04       58.42     28.37 o 
   2   9   9       60.29       61.05     29.43 o 
  -6  10   9        2.20      -26.49     23.72 o 
  -5  10   9      113.85       84.70     26.97 o 
  -4  10   9       34.22      -13.07     20.60 o 
  -3  10   9       86.67      110.07     41.61 o 
  -2  10   9       16.76      -30.60     32.89 o 
  -1  10   9       11.14       34.09     35.84 o 
   0  10   9       26.28      -16.93     26.04 o 
   1  10   9        0.86        4.63     26.77 o 
  -5  11   9      252.90      236.17     29.35 o 
  -4  11   9       63.11       58.11     40.67 o 
  -3  11   9      285.78      305.51     57.32 o 
  -2  11   9       65.92       63.22     38.93 o 
  -1  11   9       95.85      172.89     47.52 o 
   0  11   9      659.99      726.23     73.49 o 
   1  11   9      180.94      191.98     36.39 o 
  -5  12   9      126.86      126.77     26.11 o 
  -4  12   9       26.22       14.90     34.36 o 
  -3  12   9      173.32      166.18     48.06 o 
  -2  12   9       19.09       -1.34     34.50 o 
  -1  12   9       40.42       -5.22     28.12 o 
   0  12   9        4.74        2.86     54.77 o 
  -4  13   9        1.56        7.25     34.90 o 
  -3  13   9        8.42       28.99     39.60 o 
  -2  13   9      253.43      304.71     57.05 o 
  -1  13   9       99.49      123.90     36.26 o 
   0  13   9       28.01       20.95     48.79 o 
  -3  14   9      128.85       40.27     40.27 o 
  -2  14   9        8.51       -6.31     35.84 o 
  -1  14   9      193.02      227.42     64.30 o 
  -5   0  10      123.78      135.17     42.55 o 
  -4   0  10      248.11      371.29     57.72 o 
  -3   0  10        8.37      -24.03     28.19 o 
  -2   0  10       49.01       32.62     31.41 o 
  -1   0  10       54.43      100.27     38.39 o 
   0   0  10       98.30      135.04     40.54 o 
  -5   1  10       28.68       49.10     26.12 o 
  -4   1  10       12.38        4.01     24.12 o 
  -3   1  10        1.39       -7.02     22.69 o 
  -2   1  10       34.26       27.18     22.90 o 
  -1   1  10       60.48       55.50     24.27 o 
   0   1  10       15.67        5.37     21.74 o 
  -5   2  10       11.52       28.26     24.75 o 
  -4   2  10       15.86       60.12     26.48 o 
  -3   2  10       15.56       -2.01     22.07 o 
  -2   2  10       26.83       57.47     23.72 o 
  -1   2  10       17.30        6.27     22.77 o 
   0   2  10        1.36       48.73     33.29 o 
  -5   3  10       34.99       34.06     29.67 o 
  -4   3  10        2.69       -1.10     21.97 o 
  -3   3  10       43.28       81.25     26.58 o 
  -2   3  10       16.96       58.72     25.40 o 
  -1   3  10        2.33        7.82     22.35 o 
   0   3  10       31.92       66.85     38.26 o 
  -5   4  10        0.77       17.10     24.74 o 
  -4   4  10       62.71       54.63     26.45 o 
  -3   4  10       34.74       16.74     23.55 o 
  -2   4  10       29.80       42.08     24.45 o 
  -1   4  10       11.31       30.87     36.65 o 
   0   4  10        0.28        3.22     29.67 o 
  -5   5  10        9.61       -0.34     24.04 o 
  -4   5  10      374.49      444.62     87.85 o 
  -3   5  10      137.00       83.13     28.07 o 
  -2   5  10        5.10       -7.82     21.25 o 
  -1   5  10       21.96       -6.04     32.62 o 
   0   5  10       41.73       11.14     36.65 o 
  -4   6  10       26.72       30.14     24.54 o 
  -3   6  10       21.68       27.58     24.20 o 
  -2   6  10        1.10      -15.97     32.35 o 
  -1   6  10       34.26       62.95     38.66 o 
  -4   7  10       62.15       37.90     27.09 o 
  -3   7  10        0.25       -1.80     22.16 o 
  -2   7  10      126.99      152.89     47.92 o 
  -1   7  10        1.33      -45.10     31.01 o 
  -3   8  10       26.92       44.83     37.45 o 
  -2   8  10       26.99       13.42     35.03 o 
                                                 
